# Supplementary material for: Construction of the First SNP-Based Linkage Map Using Genotyping-by-Sequencing and Mapping of the Male-Sterility Gene in Leaf Chicory
Source: Front Plant Sci. 2019 Mar 11;10:276. doi: 10.3389/fpls.2019.00276 (PMC6421318; doi:10.3389/fpls.2019.00276)
Supplement: Supplementary file 1 [file Table_1.XLSX]

## Sheet: Foglio1
Tabele 1S. Genotypic scores and segregation ratio for three SSR markers and a CAPS marker from the same linkage group of MS1
4.10b	0	H	-	H	H	H	A	-	A	H	A	H	A	H	A	H	A	H	-	A	A	H	A	H	A	H	A	-	A	A	A	H	A	H	H	A	A	A	H	H	A	-	A	A	A	H	A	H	A
4.11b	19.1	H	H	H	H	H	A	H	H	H	A	H	A	H	A	H	H	H	H	A	A	H	A	A	A	H	A	H	H	A	A	A	A	H	H	H	A	A	H	H	A	H	A	A	-	H	A	A	A
MADSboxL2R2	23.9	H	H	A	H	H	H	H	H	H	-	H	-	H	A	H	H	H	H	-	-	H	A	A	A	H	A	H	H	A	A	A	A	A	-	H	A	A	H	H	A	H	H	A	A	H	A	A	-
4.12	25.4	A	H	A	A	H	H	H	H	H	A	H	A	H	A	A	H	H	H	A	A	H	A	A	A	H	A	H	H	A	A	A	A	A	A	H	H	A	H	H	A	H	H	A	A	H	H	A	A
MS1	31.2	A	-	-	A	H	H	A	H	H	A	H	-	H	A	A	H	-	H	A	-	H	A	A	A	H	A	H	H	A	A	A	A	-	A	H	A	A	H	A	H	H	H	A	A	H	H	A	A
[truncated: 150 more columns]

## Sheet: Foglio2
1	H	H	H	A	A		locus_name	1	2	3	4	5	6	7	8	9	10	11	12	13	14	15	16	17	18	19	20	21	22	23	24	25	26	27	28	29	30	31	32	33	34	35	36	37	38	39	40	41	42
4	H	H	H	A	A		4.10b	H	-	H	H	H	A	-	A	H	A	H	A	H	A	H	A	H	-	A	A	H	A	H	A	H	A	-	A	A	A	H	A	H	H	A	A	A	H	H	A	-	A
7	-	H	H	H	A		4.11b	H	H	H	H	H	A	H	H	H	A	H	A	H	A	H	H	H	H	A	A	H	A	A	A	H	A	H	H	A	A	A	A	H	H	H	A	A	H	H	A	H	A
10	A	A	-	A	A		MADSboxL2R2	H	H	A	H	H	H	H	H	H	-	H	-	H	A	H	H	H	H	-	-	H	A	A	A	H	A	H	H	A	A	A	A	A	-	H	A	A	H	H	A	H	H
14	A	A	A	A	A		4.12	A	H	A	A	H	H	H	H	H	A	H	A	H	A	A	H	H	H	A	A	H	A	A	A	H	A	H	H	A	A	A	A	A	A	H	H	A	H	H	A	H	H
15	H	H	H	A	A		MS1	A	-	-	A	H	H	A	H	H	A	H	-	H	A	A	H	-	H	A	-	H	A	A	A	H	A	H	H	A	A	A	A	-	A	H	A	A	H	A	H	H	H
19	A	A	-	A	A
22	A	A	A	A	A
23	H	A	A	A	A
24	A	A	A	A	A
26	A	A	A	A	A
29	A	A	A	A	A
30	A	A	A	A	A
31	H	A	A	A	A
32	A	A	A	A	A
34	H	H	-	A	A
36	A	A	A	H	A
37	A	A	A	A	A
39	H	H	H	H	A
43	A	A	A	A	A
44	A	-	A	A	A
47	H	A	A	A	A
48	A	A	-	A	A
49	A	A	-	A	A
55	H	H	H	H	A
56	A	A	-	A	A
58	A	A	A	A	A
62	A	A	A	A	A
63	H	H	A	A	A
66	-	H	H	A	A
70	H	H	H	A	A
72	H	A	-	H	A
73	A	A	-	A	A
74	H	A	A	A	A
75	A	A	A	A	A
76	-	A	A	H	A
79	H	A	A	A	A
80	H	H	H	A	A
81	A	A	A	A	A
83	H	H	H	H	A
84	-	A	A	A	A
85	H	H	H	A	A
87	H	A	A	A	A
92	A	A	A	A	A
93	-	H	H	H	A
94	A	A	A	A	A
96	A	A	A	A	A
97	H	H	H	H	A
99	A	A	A	A	A
101	H	A	A	A	A
105	H	H	H	A	A
106	H	H	H	A	A
109	A	H	A	A	A
111	A	A	-	A	A
112	H	A	A	A	A
113	H	A	A	A	A
114	H	H	H	H	A
115	H	A	A	A	A
117	A	H	A	A	A
118	H	A	A	A	A
119	H	A	A	A	A
120	H	H	H	A	A
121	-	A	-	A	A
126	A	A	-	A	A
129	H	H	H	H	A
132	A	A	A	A	A
133	A	A	A	A	A
135	A	H	A	A	A
136	H	A	A	A	A
140	A	A	A	A	A
142	A	A	A	A	A
144	A	A	A	A	A
146	H	H	A	A	A
147	H	H	H	A	A
156	H	H	A	A	A
158	H	H	H	A	A
159	-	H	H	H	A
160	H	H	A	A	A
170	H	A	A	A	A
173	H	A	A	A	A
174	A	A	A	A	A
177	A	A	A	A	A
178	H	A	-	A	A
180	H	A	-	A	A
182	A	H	H	H	A
185	H	H	A	A	A
195	A	H	A	A	A
197	H	H	H	H	A
198	H	H	H	H	A
locus_name	4.10b	4.11b	MADSboxL2R2	4.12	MS1
2	-	H	H	H	-
3	H	H	A	A	-
5	H	H	H	H	H
6	A	A	H	H	H
8	A	H	H	H	H
9	H	H	H	H	H
11	H	H	H	H	H
12	A	A	-	A	-
13	H	H	H	H	H
16	A	H	H	H	H
17	H	H	H	H	-
18	-	H	H	H	H
20	A	A	-	A	-
21	H	H	H	H	H
25	H	H	H	H	H
27	-	H	H	H	H
28	A	H	H	H	H
33	H	H	A	A	-
35	A	H	H	H	H
38	H	H	H	H	H
40	A	A	A	A	H
41	-	H	H	H	H
42	A	A	H	H	H
45	H	H	H	H	H
46	A	A	A	H	H
50	A	H	H	H	H
51	A	A	A	H	H
52	H	H	H	H	-
53	H	H	-	H	H
54	H	H	H	H	H
57	H	A	-	H	H
59	A	A	H	H	H
60	H	H	H	H	H
61	-	H	H	H	H
64	A	A	A	A	H
65	A	A	A	H	H
67	H	H	H	H	H
68	A	H	H	H	H
69	A	A	A	H	H
71	H	H	H	H	H
77	H	H	H	H	H
78	A	H	H	H	H
82	A	A	A	A	-
86	-	A	A	H	H
88	-	H	-	H	H
89	H	H	H	H	-
90	H	H	H	H	-
91	H	H	H	H	H
95	H	H	H	H	H
98	H	H	H	H	H
100	H	H	H	H	H
102	A	H	H	H	-
103	A	A	H	H	H
104	H	H	H	H	H
107	A	H	H	H	H
108	H	A	A	A	-
110	A	H	A	A	H
116	A	A	A	A	-
122	H	H	H	H	-
123	A	H	H	H	-
124	A	A	H	H	-
125	A	H	H	H	-
127	A	H	H	H	-
128	H	H	A	A	-
130	A	H	H	H	H
131	A	A	A	A	-
134	A	H	H	H	H
137	H	H	H	H	H
138	A	A	-	H	-
139	H	H	H	H	H
141	H	H	H	H	H
143	H	H	H	H	H
145	A	H	H	H	H
148	H	H	H	H	H
149	A	H	-	H	H
150	A	H	H	H	H
151	A	H	H	H	H
152	A	H	H	H	-
153	H	H	H	H	H
154	A	A	A	H	-
155	A	A	H	-	-
157	H	H	H	H	H
161	A	H	A	H	H
162	H	H	H	H	-
163	A	A	H	H	H
164	A	H	H	H	H
165	A	H	A	A	-
166	H	H	H	H	-
167	H	H	H	H	H
168	A	H	-	A	-
169	H	H	H	H	H
171	A	A	A	H	H
172	A	H	H	H	-
175	H	H	A	A	H
176	H	H	H	H	H
179	H	H	H	H	-
181	A	A	A	A	-
183	H	H	H	H	H
184	A	H	H	H	H
186	A	H	H	H	H
187	H	H	H	H	H
188	A	A	A	H	-
189	A	A	H	H	-
190	A	A	A	A	H
191	A	A	-	H	-
192	A	A	-	A	H
193	A	A	A	A	-
194	H	H	H	H	-
196	H	H	H	H	H
199	H	H	H	H	H
200	A	H	H	H	-
201	H	H	H	H	H
[truncated: 159 more columns]
