# Supplementary material for: Construction of the First SNP-Based Linkage Map Using Genotyping-by-Sequencing and Mapping of the Male-Sterility Gene in Leaf Chicory
Source: Front Plant Sci. 2019 Mar 11;10:276. doi: 10.3389/fpls.2019.00276 (PMC6421318; doi:10.3389/fpls.2019.00276)
Supplement: Supplementary file 2 [file Table_2.XLSX]

## Sheet: Foglio1
Table 2S. Genotypic scores and segregation ratio for all mapped SNP markers from GBS analysis
#LG_1
T4604	0	A	A	H	A	A	A	A	A	A	H	-	A	A	H	A	A	A	A	-	-	H	H	A	H	H	H	-	-	A	A	H	A	H	A	-	-	-	-	-
T3116	3.4	A	A	H	A	A	A	A	A	A	H	H	A	A	H	A	A	A	A	H	H	H	H	A	H	H	H	A	A	H	A	H	A	H	A	A	H	H	A	A
T10110	8.2	A	A	H	A	H	A	A	A	H	H	A	-	A	-	A	A	A	-	H	-	H	H	-	H	H	-	-	A	H	-	H	A	H	A	A	H	H	-	A
T6688	8.2	A	A	H	A	H	A	A	A	A	H	A	A	A	H	A	A	A	A	H	H	H	H	-	H	H	H	A	A	H	A	H	A	H	A	A	H	H	H	A
T4397	8.2	A	A	H	A	H	A	A	A	A	H	A	A	A	H	A	A	A	A	H	H	H	H	A	-	H	H	A	A	H	A	H	A	H	-	A	H	-	A	A
T1391	8.2	A	A	H	A	H	A	A	A	A	H	A	A	A	H	A	A	A	-	H	H	H	H	-	H	H	H	A	A	H	A	H	H	H	A	A	H	H	A	-
T7553	13.4	A	A	H	A	H	A	A	A	A	A	A	A	A	H	H	H	A	A	H	H	H	H	A	H	H	H	A	A	H	A	H	A	H	-	-	H	H	A	A
T9930	13.4	A	-	H	A	H	A	A	A	A	A	A	A	A	H	H	A	A	-	H	H	H	H	A	H	H	H	A	-	H	A	H	A	H	H	A	H	-	-	-
T12004	13.4	A	A	H	A	H	A	A	A	A	A	A	A	A	H	H	A	A	A	H	H	H	H	A	H	H	H	A	A	H	A	H	A	H	A	A	H	H	A	A
T9001	14	A	A	-	A	H	A	A	A	A	A	A	A	A	H	H	A	A	A	H	-	-	H	A	-	H	-	A	A	H	H	H	-	H	A	A	-	H	A	-
T5004	16.2	A	A	H	A	H	A	A	A	A	A	A	A	A	A	H	A	A	A	H	H	H	H	A	H	H	H	A	-	H	A	H	H	H	A	-	-	H	A	A
T272	18.9	A	A	H	A	H	A	A	A	A	A	A	A	A	H	H	H	A	A	H	H	-	H	A	H	H	H	A	A	H	A	H	H	H	A	A	H	H	A	A
T9740	21.9	A	A	H	A	H	A	A	A	A	A	A	A	A	H	H	H	A	A	-	H	H	H	A	A	H	H	A	A	H	A	H	H	H	A	A	H	A	-	A
T8238	24.4	A	A	A	A	H	A	A	A	A	A	A	A	A	H	H	H	A	A	-	H	H	H	A	-	-	H	A	A	H	A	-	H	H	A	A	H	A	-	-
T1065	29.3	A	A	A	A	H	A	A	A	A	A	A	A	A	-	H	H	-	-	H	H	H	H	-	H	H	H	A	H	H	A	H	H	H	-	A	H	-	A	A
T8196	33.2	A	A	H	A	H	A	A	A	A	A	A	A	A	H	H	H	A	A	H	H	H	H	A	H	H	-	A	H	H	-	H	H	-	H	-	-	H	-	-
T2208	39.2	A	A	H	A	H	H	A	A	-	A	A	A	A	H	H	H	A	A	H	H	H	H	A	H	H	H	H	H	H	-	H	H	H	A	A	A	H	A	A
T12464	39.2	A	A	H	A	H	H	A	A	A	A	A	A	A	H	H	H	A	A	H	H	H	H	-	H	H	H	H	H	H	A	H	H	H	A	-	H	H	A	A
T11669	41.6	A	A	H	A	H	H	A	A	A	A	A	A	A	H	H	H	A	A	H	H	H	H	A	H	H	H	A	H	H	A	H	H	H	A	A	H	H	A	A
T9509	41.6	-	A	H	H	H	H	A	A	A	A	A	A	-	H	H	H	A	A	H	H	H	H	A	H	H	H	A	H	H	A	H	H	H	A	A	H	-	-	A
T8670	42.7	A	A	H	-	H	H	-	-	A	-	-	-	-	H	H	H	A	A	H	H	H	H	H	H	H	H	A	H	H	A	H	H	H	-	A	H	H	-	A
T1480	43.9	A	A	H	-	H	H	-	-	A	-	-	A	-	H	H	H	A	A	H	H	H	H	A	H	H	H	A	H	H	A	H	H	H	H	A	H	H	-	A
T816	43.9	A	A	H	A	H	H	A	A	A	A	A	A	A	H	H	H	A	A	H	H	H	H	A	H	H	H	A	H	A	A	H	-	H	-	A	H	H	A	A
T1810	51.1	A	A	H	A	H	H	A	A	-	A	-	A	A	H	H	H	H	A	H	H	H	A	A	H	H	-	-	H	H	-	H	H	-	H	-	H	H	A	-
T10319	54.1	A	-	H	A	H	H	A	A	A	A	A	A	A	H	H	H	H	A	H	H	H	A	-	H	H	A	A	H	H	A	H	H	H	A	A	H	H	-	A
T9428	56.6	A	A	H	A	H	H	A	A	H	A	A	A	A	H	H	H	H	A	H	H	H	A	A	H	H	A	A	-	H	A	H	H	H	A	A	H	H	A	A
T441	56.6	A	A	H	A	H	H	A	A	H	A	A	A	A	-	-	H	H	-	H	H	-	-	A	A	H	A	A	H	-	A	H	H	H	A	-	H	-	-	-
T7709	57.9	A	A	H	A	-	H	A	A	-	A	A	A	A	H	A	H	H	A	H	H	H	A	A	H	H	A	-	H	-	A	H	H	H	A	A	-	-	A	A
T8336	59.2	A	-	H	A	A	H	A	A	H	A	A	A	A	H	H	H	H	-	H	H	H	-	A	H	H	A	A	H	H	A	H	H	H	A	A	H	H	A	-
T4333	61.8	-	A	H	A	A	H	A	A	H	A	A	A	-	H	H	H	H	A	H	H	H	A	-	H	H	A	H	H	H	A	H	-	H	A	A	H	H	A	A
T9473	64.4	A	A	A	A	A	H	-	A	H	A	A	A	A	H	H	H	H	A	H	H	H	-	A	H	H	A	H	H	H	A	H	H	H	A	A	H	H	-	A
T979	64.4	A	A	A	A	A	H	A	A	H	A	-	A	A	H	H	-	H	A	H	H	H	A	A	H	H	A	H	A	H	A	-	-	H	-	-	-	-	-	A
T377	67	A	A	A	H	A	H	A	A	H	A	A	A	A	H	H	H	H	A	H	H	H	A	A	H	H	A	H	H	H	A	H	H	H	A	A	H	-	A	A
T6576	67	A	-	A	H	A	H	A	A	H	A	A	A	A	H	H	H	A	A	H	-	H	-	-	-	H	A	H	H	H	A	H	H	H	A	-	H	H	-	A
T11285	67	A	A	A	H	A	A	A	A	-	A	A	A	A	-	H	H	-	-	H	H	H	-	A	H	H	A	H	H	H	A	H	H	H	-	A	H	-	-	-
T7879	74.8	A	H	A	H	A	H	A	A	A	A	-	A	A	H	H	A	H	A	H	H	H	A	A	H	H	A	H	H	H	A	H	H	H	A	-	H	A	-	-
T5615	74.8	A	H	A	H	A	H	A	A	H	-	A	A	A	H	H	A	H	A	H	H	H	A	A	H	H	A	H	H	H	A	H	H	H	-	A	H	A	A	A
T4021	74.8	-	H	A	H	A	A	A	A	H	A	A	A	A	H	H	A	H	A	H	H	H	A	-	H	H	A	H	-	H	-	H	-	-	A	-	-	A	-	-
T1736	80.4	A	H	A	H	A	H	H	-	H	A	A	A	-	A	H	-	H	A	H	H	H	A	A	H	H	A	H	H	H	A	H	H	H	A	A	A	H	-	A
T5071	80.4	A	H	A	H	A	H	H	A	H	A	A	A	A	A	H	A	H	A	H	H	H	A	A	H	H	A	H	H	H	A	H	H	H	A	-	H	-	A	A
T676	83.3	A	H	A	H	A	H	H	H	H	A	A	A	A	A	H	A	H	A	H	H	H	A	A	H	H	A	H	H	H	A	H	H	H	A	A	H	A	A	A
T2444	83.3	A	H	A	H	A	-	H	H	H	A	A	A	A	A	H	A	-	-	-	H	H	A	A	-	H	A	A	H	H	A	H	H	A	-	-	H	A	A	A
T6660	85.8	A	H	A	H	A	H	H	H	H	A	A	A	A	A	H	A	H	A	H	H	H	A	A	H	A	A	H	H	H	A	H	H	H	A	A	H	A	A	A
T5651	91	A	H	A	H	A	H	H	H	H	A	A	A	A	A	A	A	H	H	H	H	-	A	A	-	A	A	H	A	H	-	H	H	H	A	A	H	A	A	A
T5313	91	A	H	A	H	A	H	H	H	H	A	A	A	A	A	A	A	H	H	H	H	H	A	A	H	A	A	H	H	H	A	H	H	H	A	A	H	A	A	A
T7567	93.5	A	H	A	H	A	H	H	H	H	A	A	A	A	A	A	-	H	H	H	H	A	A	A	H	A	A	H	H	H	A	H	H	H	A	A	H	A	A	A
T1744	95.7	A	H	-	H	A	H	H	H	H	A	A	A	A	A	A	A	H	H	H	H	A	-	A	-	A	A	H	H	H	A	-	H	H	H	-	H	-	A	-
T2335	99	A	H	A	H	A	H	H	H	-	A	-	A	A	A	A	A	H	H	H	H	A	A	A	-	A	A	-	H	H	A	A	-	H	-	H	-	-	H	A
T892	99	A	H	A	H	A	H	H	H	H	A	A	A	A	A	A	A	H	H	H	H	A	-	A	A	A	A	H	H	H	A	H	H	H	A	H	H	A	-	A
T2946	100.7	A	H	A	H	A	H	H	H	H	A	A	A	A	A	H	A	H	H	H	A	A	-	-	-	A	A	H	-	H	A	H	H	H	-	-	H	-	A	A
T2931	101.4	A	H	A	H	A	H	H	H	H	A	A	A	-	A	A	-	H	H	H	H	A	A	H	A	-	H	H	H	H	A	H	H	H	A	-	H	-	A	A
T12794	101.7	A	H	A	H	A	H	H	H	H	A	A	A	A	A	A	-	A	-	-	H	A	A	-	A	-	A	H	H	H	A	-	H	H	A	A	H	A	A	A
T1705	101.7	A	H	A	H	A	H	H	H	H	A	A	A	A	A	A	A	H	H	H	H	A	A	A	A	A	A	H	H	H	A	H	H	H	A	A	H	A	A	A
T12529	101.7	A	H	A	H	A	H	H	A	H	A	A	A	A	A	A	A	H	H	H	H	A	A	A	A	-	A	H	H	H	A	H	H	H	A	A	H	A	A	A
T10085	101.7	A	H	A	H	-	H	H	-	H	A	A	-	A	A	A	A	H	H	H	H	A	A	A	A	A	A	H	H	-	A	A	H	H	A	A	-	A	A	A
T2431	106.6	A	H	A	A	-	H	-	H	-	A	A	A	A	A	-	A	H	A	H	H	A	A	A	A	A	A	H	H	H	-	H	H	-	A	A	-	A	-	H
T3415	106.6	A	H	A	A	H	H	H	H	H	A	A	A	A	A	A	A	H	H	H	H	A	A	A	-	A	A	H	H	H	-	H	H	H	-	-	H	-	-	A
T7338	109	A	H	A	H	H	H	-	H	H	A	A	A	A	A	A	A	H	H	H	H	A	A	A	A	A	A	H	H	H	A	H	H	H	A	A	H	A	A	A
T4924	109	A	H	A	H	H	H	H	H	H	A	A	A	-	A	A	A	H	H	H	H	A	A	H	A	A	-	H	H	H	A	H	H	H	A	A	H	A	-	A
T7169	109	A	H	-	H	H	H	H	H	H	A	H	A	A	A	-	A	H	H	H	H	-	A	-	A	-	A	H	H	H	A	H	H	H	A	-	H	A	A	A
T1727	109	A	H	A	H	H	-	H	H	H	A	A	A	-	A	A	H	H	H	H	H	A	A	A	A	A	A	-	H	H	A	H	H	H	-	A	-	A	A	A
T10550	114.4	A	H	A	H	-	H	H	-	H	A	A	A	A	A	A	-	H	H	H	H	A	A	A	-	A	A	H	H	H	A	H	A	H	A	A	-	A	-	H
T1205	116.7	A	H	A	H	H	H	-	A	H	A	A	A	A	A	A	A	-	H	H	H	A	A	A	A	A	A	H	H	H	A	A	A	H	A	A	H	A	A	-
T9924	119.5	A	H	A	H	H	H	H	H	-	A	A	A	A	A	A	A	H	H	H	A	A	A	A	A	A	A	H	H	H	A	-	-	H	-	A	H	-	A	H
T10015	119.6	A	H	A	H	H	-	H	H	H	A	A	-	A	A	A	A	H	H	H	H	A	A	-	A	A	A	H	H	H	A	A	H	H	-	-	H	-	-	H
T8560	121.8	A	H	A	H	H	H	H	H	H	-	-	-	A	A	A	A	H	H	H	H	A	A	A	A	A	-	H	H	H	-	H	H	H	-	-	H	A	H	H
T9465	121.8	A	H	A	H	H	H	H	H	H	A	A	A	A	A	A	A	H	H	H	H	A	A	A	A	A	A	H	H	H	A	H	H	H	A	A	H	A	A	H
T11976	121.8	A	H	-	H	H	H	H	H	H	A	A	A	H	A	A	-	H	H	H	H	A	A	A	A	A	A	H	H	H	A	H	H	H	A	A	H	A	A	H
T10023	121.8	A	H	-	H	H	H	H	H	H	-	A	A	-	H	A	A	H	H	H	H	-	-	-	A	-	-	H	H	H	-	H	H	H	-	A	H	A	A	H
T6940	122.6	A	H	A	H	H	H	H	H	H	A	H	A	-	-	-	-	H	H	H	H	A	A	A	-	A	A	H	-	H	A	H	H	H	-	-	H	-	A	H
T7177	123.8	A	A	-	-	H	H	-	H	H	A	A	A	A	A	A	A	H	H	-	H	A	A	A	A	A	A	-	-	H	A	-	-	H	A	A	H	A	A	H
T2260	124.4	A	H	A	H	H	H	H	-	H	A	A	A	A	A	A	A	H	H	H	H	A	A	A	A	A	A	H	A	H	A	H	H	H	A	A	H	A	A	H
T6372	127	A	H	A	H	H	H	H	H	H	A	A	A	A	A	A	A	H	H	H	-	A	-	A	A	A	A	H	A	H	A	H	H	H	A	A	H	A	A	A
T8283	129.6	A	-	A	H	A	-	-	A	H	A	A	A	A	A	A	A	-	H	-	H	A	A	A	A	A	A	H	A	-	A	-	-	H	A	A	H	A	A	A
T11873	132.4	A	H	A	H	H	H	H	A	-	A	A	A	A	A	A	A	H	-	-	-	A	A	A	A	A	A	H	A	H	A	-	H	-	A	-	A	A	A	A
T637	137.6	A	-	A	-	H	-	-	H	H	A	A	A	A	A	A	A	-	H	H	H	A	A	A	A	A	-	-	A	H	A	H	H	-	A	A	A	A	A	H
T2039	140.2	H	H	A	H	H	H	H	H	-	A	A	-	A	A	A	A	H	H	H	H	A	A	A	-	A	-	-	A	H	A	H	H	H	A	A	A	A	-	H
T12967	142.7	H	H	A	H	H	H	A	H	H	A	A	A	A	A	A	A	H	H	H	H	A	A	A	A	A	A	H	A	H	A	H	H	H	A	A	A	A	A	H
T7692	142.7	H	H	A	H	H	H	A	H	H	A	A	A	A	A	A	A	H	H	H	H	A	A	H	-	-	A	H	A	H	A	H	H	H	A	A	-	A	A	H
T12210	142.7	H	H	A	-	H	H	A	H	H	A	A	A	A	A	A	A	A	-	H	H	A	A	-	A	A	A	H	A	H	A	H	H	H	A	A	-	A	A	H
T9849	142.7	H	H	A	H	H	H	A	A	H	A	A	A	H	A	A	-	H	H	H	H	A	A	A	A	A	A	H	A	H	A	H	H	H	A	A	A	A	A	H
T4377	148.2	H	-	A	H	H	H	A	H	H	H	A	A	A	A	A	A	H	H	H	H	A	A	H	A	A	A	-	A	H	A	-	H	H	A	A	-	-	H	H
T1042	151.2	H	H	-	H	H	H	A	H	H	H	A	A	A	A	A	A	H	H	H	A	A	A	A	A	A	A	H	A	H	A	H	H	H	A	-	A	A	A	H
T594	151.2	H	H	A	H	H	H	A	H	H	H	A	A	A	A	A	A	H	H	H	A	A	A	H	A	A	A	H	A	H	A	H	H	H	A	-	A	A	A	H
T10848	153.9	H	H	A	H	H	H	A	H	H	H	A	A	A	-	A	A	H	H	H	A	A	A	H	A	A	H	H	-	-	-	H	H	H	A	-	A	A	A	H
T10832	153.9	H	H	A	H	H	H	A	H	H	H	A	A	H	A	A	A	H	H	H	A	A	A	H	A	A	H	H	H	H	-	H	H	-	-	A	A	-	A	H
T7685	156	H	H	A	H	H	H	A	H	H	H	-	-	A	A	-	A	H	H	H	A	A	A	H	-	-	-	H	A	H	A	H	H	H	A	A	-	H	-	H
T10826	156.7	H	H	A	H	H	H	A	H	H	H	-	A	A	A	A	-	H	H	H	A	A	A	H	H	A	H	H	-	H	-	H	H	H	A	A	A	A	A	H
T5721	159.3	H	H	A	H	H	H	A	H	H	H	A	A	H	A	A	-	H	H	H	A	A	A	H	H	A	H	H	A	H	A	H	H	H	A	A	A	A	A	H
T1273	159.3	H	H	A	H	H	H	A	H	H	H	A	A	H	A	A	A	H	H	H	A	A	A	H	H	A	H	H	A	H	A	H	H	H	A	H	H	A	-	H
T11722	160.8	H	H	A	H	-	H	A	H	H	-	A	A	H	A	A	A	H	H	H	-	H	A	-	H	-	H	H	-	H	A	H	H	-	-	-	A	A	A	H
T13060	162	H	H	A	H	H	H	A	H	H	H	A	A	H	A	A	A	H	H	H	A	A	A	H	H	A	H	H	A	H	A	H	H	A	A	A	A	-	A	H
T6345	162	H	H	A	H	H	A	A	H	H	H	A	A	H	A	A	A	H	H	H	-	-	-	H	H	A	H	H	A	H	A	H	H	A	A	A	A	A	-	-
T8270	164.6	H	H	A	H	H	H	A	H	H	H	A	A	H	H	A	A	H	H	H	-	-	A	H	H	H	H	H	A	H	A	H	H	A	-	A	A	A	A	H
T8354	164.6	H	H	A	H	H	H	A	H	H	H	A	A	H	H	A	A	H	H	H	A	A	A	H	H	A	H	H	A	H	A	H	H	A	A	A	A	A	A	H
T2860	167.2	H	H	A	H	H	H	A	H	H	-	-	A	H	H	A	A	H	-	H	-	A	A	-	H	A	-	H	A	H	A	H	-	A	-	-	-	A	H	H
T8431	170	H	H	-	H	H	H	A	H	H	H	A	A	H	H	A	-	H	H	H	-	A	A	H	H	H	-	H	-	H	A	H	H	H	-	A	A	A	H	H
T1057	172.8	-	H	A	A	-	-	A	H	-	-	A	A	-	H	A	A	H	H	H	A	A	-	-	H	H	H	H	A	-	A	A	H	A	A	A	A	A	-	H
T5391	172.8	H	H	A	H	H	H	A	H	H	H	A	A	H	H	A	A	-	H	H	A	A	A	H	H	H	H	H	A	H	A	A	H	A	A	A	A	A	H	H
T57	175.3	H	H	A	H	H	H	A	H	H	H	A	A	H	H	A	A	H	H	H	A	A	H	H	H	H	H	H	A	H	A	A	H	A	A	A	A	A	H	H
T5410	175.3	H	H	A	H	H	-	A	-	H	H	A	A	H	H	A	A	H	A	-	A	A	H	H	H	H	H	H	A	H	A	A	H	A	A	A	A	A	H	H
T3479	175.3	H	H	A	H	H	H	A	H	H	H	A	A	-	H	A	-	H	H	H	A	A	H	H	H	-	H	H	A	H	A	-	H	A	A	H	A	-	H	-
T9777	175.3	H	H	A	H	H	H	A	H	H	H	A	A	H	-	A	A	H	H	H	A	A	H	H	H	H	H	H	A	H	H	A	H	A	A	-	-	-	H	-
T3670	177.4	H	H	A	H	H	H	H	H	H	H	A	A	H	H	A	A	H	H	H	A	A	H	H	H	H	H	H	A	H	-	A	H	A	-	-	A	A	H	H
T10491	191.8	H	H	A	H	H	H	-	H	H	H	A	A	H	H	H	A	H	H	H	-	A	A	H	H	H	H	H	-	H	A	H	H	A	H	A	A	-	A	H
#LG_2
T3090	0	H	H	H	-	A	H	A	A	H	A	H	H	A	-	H	A	A	A	H	A	A	A	H	A	A	A	A	A	A	-	H	H	-	H	H	A	A	A	A
T759	7.9	H	H	H	H	-	H	A	A	H	A	H	H	A	H	H	A	A	A	H	A	H	A	H	H	A	A	A	A	A	H	H	H	A	H	H	A	A	A	A
T5367	10.7	H	H	H	H	H	H	A	A	H	A	H	H	-	H	H	A	A	A	H	A	H	A	H	H	A	A	A	A	A	A	H	H	A	H	H	A	A	A	H
T183	13.5	H	H	H	H	-	H	A	A	A	A	-	H	A	H	H	A	A	A	-	A	A	A	-	H	A	A	A	A	A	A	-	-	A	H	H	A	A	A	A
T2385	13.5	H	H	H	H	A	H	A	A	A	A	H	H	A	H	H	A	A	A	H	A	H	-	H	H	A	A	A	A	-	A	H	H	A	H	H	A	A	A	A
T4128	13.5	H	H	H	H	H	H	A	A	A	A	H	H	A	H	H	A	A	A	H	A	H	A	H	H	A	A	A	A	A	A	H	H	A	H	H	A	A	A	A
T7450	16.1	H	H	H	H	H	H	A	A	A	A	H	-	-	H	H	A	A	A	-	A	H	A	H	H	A	A	A	-	A	A	H	H	A	-	H	A	A	A	H
T7684	16.1	H	H	H	H	H	H	A	A	A	A	H	H	A	H	H	A	A	A	H	A	H	A	H	H	A	A	A	A	A	A	H	H	A	H	-	A	A	A	H
T4880	21.2	H	H	H	H	H	-	A	A	A	A	H	H	-	H	H	A	-	A	-	A	H	A	H	H	-	-	A	A	A	A	H	H	A	H	H	A	A	H	A
T495	21.2	H	H	H	H	H	-	A	A	A	A	H	H	A	H	H	A	A	A	H	A	H	A	-	H	A	-	A	A	A	A	H	H	A	-	A	A	A	-	H
T11756	21.2	H	H	H	H	H	H	A	A	A	A	H	-	A	H	H	A	A	A	H	A	H	A	H	H	A	H	A	A	A	A	H	H	A	H	H	A	A	H	H
T4481	21.2	H	H	H	H	-	H	A	A	A	A	H	H	A	H	H	A	A	A	H	A	H	A	H	H	A	H	A	A	A	A	H	H	A	H	H	A	A	H	H
T4563	23.8	H	H	H	H	H	H	A	A	A	A	H	H	A	H	H	-	A	A	H	-	H	A	H	H	A	H	A	H	A	A	H	H	A	H	H	A	A	-	-
T210	23.8	H	H	H	H	H	H	A	A	A	A	H	H	A	H	H	A	A	A	H	A	-	A	H	H	A	H	A	H	A	A	H	H	A	H	H	A	A	H	H
T1076	23.8	-	H	H	-	H	H	A	A	A	A	H	H	A	-	A	A	A	A	H	A	H	A	H	H	A	H	A	H	A	A	-	H	A	H	-	A	A	H	-
T522	26.2	H	H	H	H	H	H	A	-	A	A	H	H	A	H	H	H	A	A	H	A	H	A	H	H	H	H	A	H	A	A	H	H	H	H	H	A	-	H	H
T11709	26.2	H	H	H	H	H	H	-	-	A	-	H	H	A	H	H	A	A	A	H	-	H	A	H	H	H	H	-	-	A	-	H	H	A	H	-	-	-	H	H
T11708	31.1	H	H	H	H	H	H	A	A	A	A	H	H	A	H	H	A	A	A	H	-	H	A	H	H	A	H	H	H	A	A	H	H	A	H	H	A	A	H	H
T1821	31.1	H	H	H	-	H	H	A	A	A	A	H	H	A	H	H	A	A	A	H	A	H	H	-	H	A	-	H	H	-	A	H	-	A	H	H	A	A	H	H
T154	36.9	H	H	H	H	H	H	A	A	A	A	H	H	-	H	H	-	A	A	H	-	H	-	H	H	-	H	A	H	A	H	H	H	-	H	H	-	-	H	H
T1572	36.9	H	H	H	H	H	H	A	H	A	A	H	H	A	H	H	A	A	A	H	A	H	A	H	H	A	H	-	H	A	H	H	H	A	H	H	H	A	H	H
T5920	43.9	H	H	H	-	H	H	A	A	A	A	H	H	-	H	H	A	-	-	H	A	H	A	H	H	-	-	A	H	A	A	H	H	A	H	H	A	-	H	A
T83	50.7	H	H	-	H	H	-	A	A	A	A	H	H	-	H	H	A	A	A	H	A	H	A	-	-	A	H	H	H	A	A	H	H	A	A	A	A	A	H	A
T8228	54.3	H	H	H	H	H	H	A	A	A	A	H	H	H	H	H	A	-	A	H	A	H	-	-	H	A	H	H	H	A	A	H	H	A	H	A	A	A	H	H
T5162	56.9	H	H	H	H	H	H	A	-	A	A	H	H	H	H	H	A	A	A	H	A	H	A	H	H	A	H	H	H	A	A	H	H	A	H	A	H	A	H	H
T261	59.4	H	H	H	H	H	H	A	A	A	A	H	H	H	H	H	A	A	A	H	A	H	H	H	H	A	H	H	H	A	A	H	H	A	H	A	H	A	H	H
T12160	62	H	H	H	H	H	H	A	A	A	A	H	H	H	H	H	A	A	A	H	A	H	H	H	H	A	H	H	H	A	A	H	H	H	-	A	H	A	H	H
T12617	64.6	H	H	H	H	H	H	A	A	A	A	H	H	H	H	H	A	A	A	H	A	H	H	H	A	A	H	H	H	A	A	H	H	H	H	A	H	A	H	H
T7424	64.6	H	H	H	H	H	H	A	-	-	-	H	-	H	H	H	A	-	A	H	-	H	H	H	A	H	H	H	H	A	A	H	H	H	-	-	H	-	H	H
T7532	66.1	H	H	H	H	H	-	A	A	A	A	H	H	H	A	H	A	A	A	H	A	H	H	H	A	A	H	H	H	A	A	H	-	-	H	A	H	-	H	H
T10117	67.3	H	H	H	H	H	A	A	A	A	A	H	-	H	H	H	A	A	A	H	A	H	H	-	A	A	H	H	H	A	A	H	H	H	H	A	H	A	H	H
T4332	67.3	H	H	H	H	H	A	A	A	A	A	H	H	H	H	H	A	A	A	H	A	H	H	H	A	A	H	H	H	A	A	H	H	H	H	-	-	H	H	-
T5271	67.3	H	H	H	H	H	A	A	A	A	-	H	H	H	H	H	A	-	-	H	-	H	H	H	H	H	H	H	H	-	A	H	H	H	H	A	H	-	H	H
T3999	69.9	H	H	A	H	H	A	A	A	A	H	A	H	H	H	H	A	A	A	H	A	H	H	H	A	A	H	H	H	A	A	H	H	-	H	A	H	A	H	-
T7929	69.9	H	H	H	H	H	A	A	A	A	A	A	H	H	H	H	A	A	A	-	A	H	H	H	A	A	-	-	H	A	-	H	-	H	-	-	-	A	-	-
T3335	69.9	H	H	H	H	H	A	A	-	A	A	A	H	H	H	H	A	-	A	H	-	-	H	H	A	A	H	H	H	A	A	H	-	A	H	A	H	A	H	H
T10337	72.5	H	H	H	H	H	A	A	A	A	A	A	H	H	H	H	A	A	H	H	A	H	H	H	-	A	H	H	H	A	A	H	H	H	H	A	-	A	H	H
T5197	72.5	H	H	H	H	H	A	A	A	A	A	A	H	H	H	H	-	-	H	H	A	H	H	H	A	A	H	H	H	-	A	H	H	H	H	A	-	A	H	H
T11414	74.9	H	H	H	-	H	A	A	-	A	A	A	H	H	H	H	A	A	H	H	A	H	H	A	A	A	H	H	H	A	A	H	H	H	-	A	H	A	H	H
T1300	74.9	H	H	H	H	-	A	A	A	A	A	A	H	-	H	H	A	A	H	H	A	A	H	A	A	A	H	H	-	A	A	-	H	-	H	A	-	A	-	-
T4411	80.2	H	H	H	H	H	-	A	A	A	-	A	H	H	H	H	-	-	H	H	A	H	H	H	H	A	H	A	H	A	A	H	H	H	H	-	H	A	H	H
T1412	83.4	H	H	H	H	-	A	A	A	A	A	A	H	H	H	H	A	A	H	H	A	H	H	-	A	A	-	A	H	A	A	A	H	H	H	A	A	A	-	-
T3245	84.9	H	H	H	H	H	A	A	A	A	A	A	A	H	H	H	A	A	H	H	A	-	H	H	A	A	H	-	-	A	-	A	H	H	-	-	-	A	-	H
T5346	86.1	H	H	H	H	H	A	A	A	A	A	A	H	H	H	H	A	-	H	H	A	H	H	H	A	A	H	H	H	A	A	A	H	H	H	A	H	A	H	H
T3816	86.1	H	H	H	H	H	A	A	A	A	A	A	H	H	H	H	A	A	H	H	A	H	H	H	A	A	H	H	H	A	A	A	H	H	H	A	H	A	H	H
T7813	86.1	-	H	-	H	H	A	A	A	A	A	A	H	H	H	H	A	A	H	H	A	H	H	H	A	A	H	H	-	A	H	A	H	H	H	A	-	A	H	H
T10233	89.1	H	-	-	H	-	A	A	A	-	H	A	H	H	H	H	H	A	H	-	A	H	H	H	A	A	H	H	H	A	A	A	H	H	H	A	H	A	-	H
T4851	91.9	H	H	H	H	H	-	-	A	-	H	A	H	H	H	H	-	A	H	H	A	H	H	H	-	A	H	H	H	A	-	A	H	H	H	H	H	A	-	H
T11875	94.7	H	H	A	H	H	A	A	A	A	H	A	H	H	H	H	A	A	H	H	A	H	-	H	A	A	H	H	H	A	A	A	H	H	-	H	-	A	H	-
T10650	96.9	H	H	A	H	H	A	A	-	A	H	A	H	H	H	H	A	A	H	H	A	H	H	H	H	A	H	H	H	A	-	A	H	H	H	H	H	A	-	H
T11378	99.7	H	H	A	H	H	A	A	A	A	H	A	H	H	H	H	A	A	H	H	A	H	H	-	H	A	H	H	H	A	A	A	A	H	H	A	H	A	H	H
T3455	102.6	H	H	A	H	-	A	A	A	A	H	A	H	-	H	H	A	A	H	H	A	-	-	H	A	A	H	H	A	H	A	A	H	H	H	A	H	A	H	H
T8464	105.6	H	H	A	H	A	A	A	A	A	H	A	H	H	H	A	A	A	H	H	A	H	H	A	A	A	H	H	H	A	A	A	H	H	A	A	H	A	H	H
T11521	105.6	H	H	-	H	-	A	A	A	A	H	A	H	-	-	H	A	A	H	H	A	H	H	A	-	A	H	-	A	A	A	A	H	H	H	A	H	A	H	-
T2611	105.6	H	H	A	H	H	A	A	A	A	H	A	H	H	H	H	A	A	H	H	A	-	H	A	A	A	H	-	H	-	A	-	H	-	H	-	H	A	H	H
T11787	108.2	H	H	A	H	-	A	A	-	A	H	A	H	H	H	H	-	A	H	H	A	H	H	H	A	-	H	H	H	A	-	H	H	H	H	-	H	A	H	H
T599	108.2	H	H	A	H	H	A	A	A	A	H	A	H	H	H	H	A	A	H	H	A	H	H	H	A	A	H	H	H	A	A	A	H	H	H	A	H	A	H	H
T12095	108.2	H	H	A	H	H	A	A	-	A	H	A	H	H	H	H	A	A	H	H	A	H	H	H	A	A	H	H	H	A	A	A	H	H	H	A	H	A	H	H
T4210	110.8	H	H	A	H	H	A	A	-	A	H	A	H	H	H	H	A	A	H	H	A	H	H	H	A	A	H	H	H	A	A	A	H	H	H	A	H	H	H	H
T6106	110.8	H	H	-	H	H	A	A	A	A	H	A	H	H	H	H	A	A	H	H	A	H	H	H	A	H	H	H	H	A	-	A	H	H	-	A	H	-	H	-
T5643	110.8	H	-	A	H	H	A	A	A	A	H	A	H	H	H	H	A	A	H	H	A	-	H	H	A	A	H	-	-	A	A	A	H	H	A	A	-	H	-	-
T8928	110.8	H	H	A	H	H	A	A	A	A	H	A	H	H	H	H	A	A	H	H	A	H	-	H	A	-	H	A	H	-	-	A	H	H	-	-	-	-	-	H
T2677	113.4	H	H	A	H	H	-	A	A	A	H	A	H	A	H	H	-	A	H	H	-	H	H	H	A	-	A	-	H	A	-	-	H	H	H	-	H	H	H	H
T8253	113.4	-	H	A	H	-	A	A	A	-	-	A	H	H	-	H	-	A	H	-	A	H	H	H	A	A	A	H	H	A	A	A	H	H	-	-	H	-	H	H
T12250	116	H	H	A	H	H	A	A	A	A	H	A	A	H	H	H	A	A	H	H	A	H	H	H	A	A	A	H	H	A	A	A	H	H	H	-	H	H	H	H
T11304	116	H	H	A	H	H	A	A	A	A	H	A	A	H	H	H	A	-	H	H	A	H	H	H	A	A	A	H	H	A	A	A	H	H	H	-	H	-	H	H
T11424	116	H	-	A	H	H	A	A	A	A	H	A	A	H	-	-	A	A	H	H	A	H	H	H	A	A	A	H	H	A	A	A	H	H	H	A	H	H	H	A
T3422	116	H	H	A	H	H	A	-	-	A	H	A	A	H	H	H	A	-	H	H	A	H	H	H	A	-	-	H	H	H	-	A	H	H	H	-	-	H	H	-
T832	117.5	H	H	A	H	H	A	A	A	A	H	H	A	-	H	H	-	-	H	H	-	H	H	H	A	-	A	H	H	A	A	A	H	H	H	-	H	H	H	H
T4841	118.7	-	H	A	-	H	A	A	A	A	H	A	A	A	H	H	A	H	H	H	-	H	H	H	A	A	A	H	H	A	-	A	-	H	H	A	H	-	H	H
T2754	118.7	H	H	A	H	H	A	A	A	A	-	A	A	A	H	-	A	A	H	H	A	H	H	H	A	A	A	H	-	A	A	A	A	H	H	A	H	H	-	H
T11833	118.7	H	H	A	H	H	-	A	A	A	H	A	A	A	H	H	A	A	H	H	A	H	H	H	A	A	A	H	H	A	A	A	H	H	H	A	H	H	H	H
T7135	118.7	H	H	A	-	H	A	A	A	A	H	A	A	A	-	H	A	A	H	H	A	-	H	H	A	A	A	-	-	A	A	A	H	H	H	A	-	-	A	H
T10764	118.7	H	-	A	H	H	A	A	A	A	H	A	A	A	H	H	A	A	-	H	A	H	H	H	-	A	A	-	H	A	A	A	H	-	H	A	A	H	-	H
T10685	118.7	-	-	A	H	H	A	A	A	A	H	A	A	A	H	-	A	A	H	H	A	H	A	-	A	A	A	H	H	A	A	A	H	-	H	-	-	-	-	-
T8500	120.9	H	H	A	H	H	-	H	-	A	-	-	A	A	H	H	-	-	H	H	A	H	-	H	A	-	A	H	H	-	A	A	H	H	-	A	H	H	H	H
T2137	123.9	H	H	-	H	H	-	H	A	A	H	-	A	A	H	H	A	A	H	H	H	H	H	H	H	A	A	H	H	A	H	A	H	H	H	A	H	H	H	H
T12060	125.8	H	H	H	H	H	A	-	-	-	H	-	-	A	H	H	-	A	H	H	A	H	H	H	A	H	-	H	H	-	H	-	H	H	H	A	H	H	H	H
T12034	126.7	-	H	A	-	-	A	A	A	A	H	A	A	A	H	H	-	A	H	H	A	H	H	A	A	A	A	H	-	A	H	A	H	H	H	A	H	H	H	H
T10125	126.7	H	H	A	H	H	A	A	-	A	H	A	A	A	H	H	A	A	H	H	A	H	H	H	A	-	A	H	H	A	H	A	H	H	-	A	H	H	H	H
T12841	126.7	H	H	A	H	H	A	A	A	A	H	A	A	A	H	H	A	A	H	H	A	H	H	H	A	A	A	H	H	A	-	A	H	H	H	A	H	-	H	H
T1524	129.3	H	H	A	H	A	A	A	A	A	H	A	A	A	-	H	A	A	A	H	A	-	H	H	A	A	A	-	H	A	H	A	-	H	H	A	H	H	H	H
T400	129.3	H	H	A	H	H	A	A	A	A	H	A	A	A	H	H	A	A	A	H	A	H	H	H	A	A	A	H	H	A	H	A	H	H	H	A	H	H	H	H
T2120	129.3	H	H	A	H	H	A	A	A	A	H	A	A	A	H	H	A	A	A	H	A	H	H	H	A	A	A	H	H	H	H	A	H	H	H	A	H	H	H	H
T8129	131.9	H	H	A	H	H	H	-	H	A	H	A	A	A	H	H	A	A	-	H	A	H	H	H	A	A	A	H	H	-	H	A	H	H	H	A	H	H	H	H
T3573	131.9	H	H	A	H	H	A	A	H	A	H	A	A	A	H	H	A	A	A	H	A	H	H	H	A	-	A	H	H	A	H	A	H	H	H	A	H	H	H	H
T8947	131.9	H	H	A	H	-	A	A	H	-	H	A	A	A	H	-	A	A	-	-	A	H	H	H	A	A	A	H	H	-	H	-	H	H	-	H	-	H	-	H
T48	131.9	H	H	A	H	H	A	A	H	-	H	A	A	A	H	H	H	A	A	H	A	-	H	H	A	A	A	H	H	A	H	A	H	H	H	-	H	H	H	H
T2979	131.9	H	H	A	H	H	A	-	H	A	-	A	A	H	H	-	A	A	A	H	A	H	H	H	A	-	A	H	H	A	H	A	H	H	-	-	-	-	H	-
T2720	134.5	A	H	A	H	-	A	H	H	A	H	-	A	A	-	-	A	A	A	H	A	H	H	H	A	A	A	H	H	A	H	A	H	H	H	A	H	H	H	-
T8893	134.5	A	H	A	H	H	A	A	H	A	H	A	A	A	H	H	A	A	A	H	A	H	H	H	A	A	A	H	H	A	H	A	H	H	H	A	H	H	H	H
T4521	134.5	A	H	A	H	H	A	A	H	A	-	A	A	A	-	-	A	A	A	H	A	H	-	H	A	A	A	A	-	A	H	A	H	-	H	A	-	-	H	-
T1753	139.4	H	H	A	H	H	A	-	H	A	H	A	H	-	H	H	A	A	A	H	A	H	H	-	A	-	-	H	H	A	H	-	H	H	H	A	H	-	H	-
T5057	139.4	A	H	A	H	H	A	A	H	-	H	-	H	A	H	H	A	A	-	H	A	H	H	H	A	A	A	H	H	A	H	-	H	H	H	-	H	H	H	A
T1266	142	A	H	A	H	H	A	A	H	A	H	A	A	A	H	H	A	A	A	H	A	H	H	H	A	A	A	H	H	A	H	-	H	H	A	A	H	H	H	A
T8140	144.8	A	H	A	H	-	A	-	H	A	H	A	A	A	H	H	A	A	A	-	A	H	H	H	A	A	A	A	-	A	-	A	A	H	-	A	H	H	-	A
T5606	144.8	A	H	A	H	H	A	A	H	A	H	A	A	A	H	H	A	-	A	H	A	H	H	H	A	A	A	H	H	A	H	A	A	H	H	A	H	H	H	-
T873	147.3	A	H	A	H	H	A	A	H	A	H	A	A	A	H	H	A	A	A	H	-	H	H	H	A	A	A	H	H	A	A	A	A	H	H	A	-	H	H	A
T6447	147.3	A	H	A	H	H	A	A	H	A	-	A	A	A	H	H	A	A	A	H	A	H	H	H	A	A	A	H	H	A	A	-	A	H	H	A	H	H	A	-
T8029	152.4	A	-	A	H	H	A	A	A	A	H	A	A	A	H	-	A	A	A	-	A	A	-	H	A	A	A	H	H	A	A	A	A	H	H	-	H	H	H	A
T12688	152.4	A	H	A	H	H	-	-	A	A	-	A	-	A	-	-	A	A	A	H	A	A	H	H	A	A	A	A	H	A	A	A	A	-	H	A	H	H	H	A
T9612	159.3	A	H	A	H	H	A	H	H	A	H	A	A	A	H	H	A	A	A	H	A	-	H	H	-	A	A	H	H	A	-	A	A	H	H	A	-	H	-	A
T1342	162.7	A	H	A	H	H	A	H	H	A	H	H	A	A	H	H	A	A	A	H	A	H	H	H	A	A	A	H	H	A	A	A	A	H	H	A	H	H	H	A
T344	165.3	A	H	A	H	H	A	H	H	A	H	H	A	A	H	H	A	A	-	H	A	H	H	H	A	A	A	A	H	A	-	A	A	H	H	A	H	H	H	A
T10332	165.3	A	H	A	-	H	A	A	H	A	H	H	A	A	H	H	A	A	A	H	A	H	-	H	A	A	A	A	H	A	A	A	A	-	H	A	-	H	H	-
T12587	170.5	A	H	A	H	H	A	H	A	A	H	H	H	A	H	H	A	A	A	H	A	H	H	H	A	A	A	A	A	A	A	A	-	H	H	A	A	H	H	A
T3075	170.5	-	H	A	H	-	A	H	A	A	H	H	H	A	H	H	A	A	A	H	A	H	H	H	A	A	A	A	H	A	A	A	H	H	-	-	H	-	H	-
T4973	170.5	A	H	A	H	H	A	H	A	A	H	H	H	A	H	H	A	A	A	H	A	H	H	H	A	A	A	A	H	A	A	A	A	H	H	A	H	H	H	A
T3866	173.1	A	H	A	H	H	A	H	A	-	H	H	H	-	H	H	A	A	A	H	-	A	H	H	A	A	A	A	H	-	A	A	A	H	H	A	H	H	-	A
T1243	175.7	-	H	A	H	H	A	H	-	A	H	H	H	A	H	H	A	A	A	H	-	A	H	H	A	-	A	-	H	-	-	A	A	A	H	A	H	H	H	A
T3453	178.3	A	H	A	H	H	A	H	A	A	H	H	H	A	H	H	A	A	A	H	A	A	H	H	A	A	A	A	H	A	-	A	A	A	H	A	H	H	A	A
T12113	181.2	A	H	A	H	A	A	H	A	A	H	H	H	A	H	-	A	A	A	H	A	A	H	H	A	A	A	A	H	-	A	A	A	A	H	A	-	H	A	-
#LG_3
T1182	0	H	A	H	H	H	A	A	A	A	A	-	A	A	A	A	H	A	H	H	H	-	H	H	H	H	A	-	A	H	-	A	H	-	-	H	-	H	-	A
T7431	3.2	H	A	A	H	H	A	A	-	A	A	A	A	A	-	A	H	A	H	H	H	A	H	H	H	-	A	A	A	-	H	A	H	-	H	H	-	H	A	A
T1081	16.8	H	A	A	H	A	A	A	A	A	A	A	A	A	A	A	H	A	H	H	H	A	H	H	-	H	A	A	A	H	A	A	-	A	A	A	A	H	H	A
T10513	29	-	A	A	A	A	A	H	A	A	A	A	A	A	-	A	H	A	H	H	H	A	H	A	H	H	A	A	A	-	A	A	-	A	A	-	A	H	H	H
T7853	41.2	H	A	A	A	H	A	H	-	A	A	A	A	A	H	A	H	A	A	H	-	H	H	A	H	H	H	A	A	H	A	A	-	A	A	A	A	H	-	-
T334	43.5	H	A	A	A	H	A	H	A	-	A	A	A	A	-	A	H	A	A	H	H	H	H	A	H	-	H	A	A	-	A	A	-	-	A	H	A	H	A	H
T901	43.5	H	A	A	A	H	A	H	A	A	A	A	A	A	H	A	H	A	A	H	H	H	H	A	H	H	H	A	A	H	-	A	H	A	A	H	A	H	H	H
T7581	46	-	A	A	A	H	A	-	A	A	A	A	A	A	-	A	H	-	A	H	A	H	H	A	H	H	H	A	A	H	A	A	-	A	A	H	A	H	H	H
T11901	53.9	-	A	A	A	-	A	H	A	A	A	A	A	A	H	A	-	A	-	-	-	A	A	A	-	-	A	A	A	H	A	A	-	A	A	H	A	-	H	H
T4680	53.9	H	A	A	A	H	A	H	A	A	A	A	A	A	H	A	H	A	H	-	A	A	H	A	-	H	A	A	A	-	A	A	-	A	A	-	A	H	-	-
T824	56	-	A	A	A	-	A	H	A	A	A	A	A	A	H	A	H	A	H	H	A	A	H	A	H	-	A	A	A	-	A	A	-	A	A	H	A	A	H	-
T2592	58.6	H	A	A	A	H	A	H	A	A	A	A	A	A	H	A	H	A	H	H	H	A	H	A	H	H	A	-	A	H	A	A	H	A	A	-	A	A	-	H
T12814	60.7	H	A	A	A	H	A	H	A	-	A	A	A	A	H	A	H	A	H	H	H	A	H	A	H	H	A	A	A	H	A	A	H	A	A	H	H	H	-	-
T500	60.7	H	A	A	A	H	A	H	A	A	A	A	A	A	H	A	H	A	H	H	H	A	H	A	H	H	A	A	A	-	A	A	-	A	A	H	A	H	-	A
T8779	60.7	H	A	A	A	H	A	H	A	A	A	A	A	A	H	A	H	A	H	H	H	A	H	A	H	H	A	A	A	H	A	A	A	-	A	-	A	H	-	H
T3785	60.7	H	A	A	A	H	A	H	A	A	A	A	A	-	H	-	H	A	H	H	H	A	H	A	H	H	A	-	A	H	-	H	H	A	A	H	-	H	H	H
T364	60.7	H	A	A	A	H	A	H	A	A	A	A	A	A	H	A	H	A	H	H	H	A	H	A	H	H	A	A	A	H	A	A	H	A	A	H	A	H	H	H
T12219	63.3	H	A	A	A	H	A	A	A	A	A	A	A	A	H	A	H	A	H	H	H	A	H	A	H	H	A	A	A	H	A	A	H	A	A	H	A	H	H	H
T3883	63.3	H	A	-	A	H	A	A	-	A	A	A	A	A	H	A	H	A	-	H	A	A	H	A	H	H	A	A	A	-	A	A	H	A	A	H	A	H	H	H
T5575	65.9	H	A	-	H	H	A	A	A	A	A	-	A	-	H	-	H	A	H	H	H	A	H	H	H	H	A	A	A	H	-	-	H	A	A	H	A	H	H	H
T10867	65.9	H	A	A	A	H	A	A	A	A	A	A	A	A	H	A	H	A	H	H	H	A	H	H	H	H	A	A	A	H	A	A	H	A	A	H	A	H	H	H
T2116	65.9	H	A	A	A	H	A	A	A	A	A	A	A	A	H	A	H	A	H	H	H	A	H	H	A	H	A	A	A	H	A	A	H	A	A	-	-	H	-	H
T3177	68.5	H	A	A	A	-	-	-	A	A	A	A	A	A	H	A	A	A	H	H	H	-	-	H	H	H	-	A	A	H	A	A	H	A	A	H	-	-	H	-
T8870	71.1	H	A	A	A	A	A	A	A	A	A	A	A	A	A	A	A	A	-	H	H	A	H	H	H	H	A	A	A	H	A	A	-	A	A	-	A	-	-	H
T588	71.1	H	A	A	A	H	A	A	A	A	A	A	A	A	A	A	A	A	H	H	H	A	H	H	H	H	A	A	A	H	A	A	H	A	A	H	-	H	H	H
T9020	73.7	H	A	A	A	H	A	A	A	A	A	A	A	A	A	A	H	A	H	H	H	A	H	H	H	H	A	A	A	H	A	A	H	A	A	H	A	H	H	H
T12392	76.3	H	A	A	A	H	A	A	A	A	A	A	A	A	A	A	H	A	H	H	H	-	H	A	-	H	A	H	A	H	A	A	H	A	A	H	A	-	H	H
T1647	76.3	A	A	A	A	H	A	A	A	A	A	A	A	A	A	A	H	A	H	H	H	A	H	A	H	H	A	A	A	H	A	A	H	A	A	-	A	H	H	H
T843	78.9	H	A	A	H	-	A	A	A	A	A	A	A	A	A	A	H	A	-	H	H	A	H	A	-	-	A	A	A	-	A	A	-	A	A	-	A	H	H	-
T2487	81.5	H	A	A	H	-	A	A	A	A	A	A	A	A	A	A	H	A	-	H	-	A	H	H	H	A	A	A	A	H	A	A	H	A	A	H	A	-	H	H
T10815	81.5	H	A	A	-	H	A	A	A	A	A	A	A	A	A	A	H	A	H	A	H	A	H	H	-	H	A	A	A	H	A	-	H	-	-	-	A	-	-	H
T3292	81.5	H	A	A	H	H	A	A	A	A	A	A	A	-	A	-	H	A	H	H	H	A	-	H	H	H	A	-	A	H	A	H	H	A	A	H	A	H	H	H
T200	81.5	H	A	A	H	H	A	A	A	A	A	A	A	A	A	A	H	A	H	H	H	A	H	H	H	H	A	A	A	H	A	A	H	A	A	H	A	H	H	H
T5858	81.5	H	A	-	H	H	A	A	A	A	A	A	A	A	A	A	H	A	H	H	H	A	H	H	H	H	H	A	A	H	-	-	H	A	A	H	-	H	H	H
T11963	82.8	H	A	A	H	H	A	A	A	A	A	-	H	A	-	A	H	-	H	H	H	A	H	H	H	H	-	-	A	H	A	-	H	-	-	H	A	-	-	H
T4666	84.1	H	A	A	H	H	A	A	A	A	A	A	A	A	A	A	H	H	H	H	H	-	H	H	H	H	A	A	A	H	A	A	H	A	A	H	A	H	H	H
T4600	84.1	H	A	A	-	H	A	A	A	A	A	A	A	A	-	A	H	H	H	H	H	A	-	H	-	H	A	A	A	H	A	A	H	-	A	H	A	H	H	A
T3098	86.7	A	A	H	H	H	A	A	-	A	A	-	A	-	A	A	H	H	H	H	H	A	-	H	H	H	-	A	A	H	-	A	H	-	-	H	-	H	-	H
T9836	86.7	A	A	A	H	H	A	A	A	A	A	A	A	A	A	A	H	H	H	H	-	A	A	H	H	H	A	A	A	H	-	-	H	-	A	H	-	H	-	H
T3531	86.7	A	A	A	H	H	-	A	A	A	A	-	-	A	A	-	H	H	H	H	H	A	H	H	H	H	-	A	A	-	A	A	H	H	-	H	A	H	H	H
T6203	86.7	A	A	A	H	H	A	A	A	A	A	A	A	A	A	A	H	H	H	H	H	A	H	H	H	H	A	A	A	H	A	A	H	A	A	H	A	H	H	H
T6638	89.1	A	A	A	H	H	A	A	A	A	A	A	A	A	A	A	H	H	H	A	H	A	H	H	-	H	A	A	A	-	A	-	H	A	A	-	A	H	H	H
T2379	94.3	A	A	A	H	-	A	A	A	A	A	A	A	A	A	A	H	A	-	A	-	A	H	-	-	H	A	A	A	-	A	A	H	A	A	H	A	A	H	-
T352	99.3	H	A	-	H	H	A	H	A	A	A	A	A	A	A	A	H	A	H	H	H	A	H	H	H	H	A	A	A	H	A	-	H	A	A	H	A	-	H	H
T11046	99.3	H	A	A	H	H	A	A	A	A	A	A	A	A	A	A	H	A	H	H	H	A	H	H	H	H	A	A	A	H	A	A	H	A	A	H	A	A	H	-
T1729	101.7	H	A	A	H	H	A	A	A	-	A	A	A	A	A	A	H	A	H	H	-	A	-	H	H	H	A	A	A	-	A	-	-	-	A	-	A	A	A	H
T1096	112.6	A	A	A	-	-	-	A	A	A	A	A	-	A	A	A	A	H	-	-	H	A	H	-	-	H	-	A	A	H	A	A	H	A	A	-	A	H	A	H
T10642	118.1	-	-	A	H	H	A	-	A	A	A	-	-	A	A	A	A	H	H	H	H	-	H	H	H	H	A	H	A	H	A	A	H	-	A	H	-	H	H	-
T10389	120.8	-	A	A	H	H	H	A	-	A	A	-	A	A	A	-	A	H	H	H	H	A	H	H	H	H	-	H	A	H	A	A	H	A	A	H	-	H	H	A
T794	122.4	A	A	A	H	H	H	A	A	A	A	A	A	-	A	A	A	H	H	H	H	A	H	H	H	H	A	-	A	H	H	A	H	A	-	-	A	H	H	-
T5335	123.9	A	A	A	H	H	-	A	A	A	A	A	-	A	A	A	A	-	-	H	H	A	H	-	H	H	A	A	-	A	A	A	H	-	-	H	A	H	H	H
T3182	123.9	A	A	A	H	H	H	A	A	A	A	-	A	A	A	A	A	H	H	H	H	A	H	H	H	H	A	A	A	H	A	A	H	A	A	H	A	H	H	H
T6554	126.4	A	A	A	H	H	H	A	A	A	A	A	A	A	A	A	A	H	H	H	H	A	H	H	H	H	A	A	A	H	A	A	H	-	A	H	A	H	-	A
T4371	129	A	A	A	H	H	H	A	A	A	A	A	A	A	A	A	A	-	H	H	-	A	H	H	-	H	A	A	A	H	A	A	A	A	A	H	A	H	H	A
T5172	131.4	-	A	A	H	H	H	-	A	A	A	A	A	A	A	A	A	H	H	H	H	A	H	H	H	H	A	A	A	H	A	-	A	A	A	H	A	A	H	A
T2821	131.4	A	A	A	H	H	-	A	H	A	A	A	A	A	A	A	A	H	H	H	H	A	H	-	-	H	A	A	A	H	-	-	A	A	A	H	-	A	H	A
T1253	136.3	A	A	A	H	H	H	A	A	A	A	A	A	A	A	A	A	-	H	-	H	A	-	A	-	H	A	A	A	-	H	A	A	A	A	H	A	H	H	A
T6090	136.3	A	A	A	H	H	H	A	A	A	A	A	A	A	A	A	A	H	H	H	H	A	H	H	H	H	A	A	A	H	H	A	A	A	A	H	A	H	H	A
T9543	136.3	-	A	A	H	A	-	A	A	A	A	A	A	A	-	-	A	H	H	H	H	A	H	H	H	H	A	A	A	H	H	A	-	A	-	-	-	H	-	-
T10641	138.9	A	A	A	H	H	H	A	H	-	A	A	A	A	A	A	A	H	H	H	H	A	H	H	H	H	A	A	A	H	H	A	A	A	A	H	A	H	-	A
T264	138.9	A	A	A	H	H	H	A	H	A	A	A	A	A	A	A	A	H	H	H	H	A	H	H	H	H	A	A	A	H	H	-	A	A	A	H	H	H	H	A
T12090	138.9	A	A	A	H	H	H	A	H	A	A	A	A	A	A	A	A	H	H	H	H	A	H	H	-	H	-	-	A	H	-	A	A	A	H	-	-	H	-	-
T4753	142.4	A	A	A	H	H	-	A	-	A	A	A	A	A	A	-	A	A	H	-	H	A	-	H	H	-	A	A	A	H	H	A	A	A	-	-	A	H	-	-
T257	146.8	A	A	A	H	-	H	A	-	A	A	A	A	A	A	A	A	A	H	H	H	A	-	H	H	H	H	A	A	A	H	-	A	A	-	A	A	-	-	-
T1217	149.5	A	A	A	H	A	-	A	H	-	A	A	-	A	A	A	A	H	H	-	H	A	-	H	-	H	H	-	A	H	H	A	A	A	A	A	-	H	A	A
T1944	149.5	A	A	A	H	H	H	A	H	A	A	A	A	A	A	A	A	H	H	A	H	A	H	H	H	H	H	A	-	H	H	-	A	A	A	A	-	H	-	A
T655	149.5	A	A	A	H	H	H	A	H	A	A	A	A	A	-	A	A	H	H	H	H	A	-	H	H	A	H	-	A	H	H	-	-	A	A	-	-	-	-	-
T10587	149.5	A	A	A	H	H	H	A	H	A	A	A	A	A	A	A	A	H	H	H	H	A	H	H	H	H	H	A	A	H	H	A	A	A	A	A	A	H	H	A
T771	152.1	A	A	A	H	H	H	A	H	H	A	A	A	A	-	A	A	H	H	H	H	A	H	H	H	H	H	A	A	H	H	A	A	A	-	A	A	H	H	A
T1802	152.1	A	A	A	H	H	H	A	H	H	A	A	-	A	A	A	A	H	H	H	H	-	H	H	H	H	H	A	A	H	A	-	-	A	-	-	A	H	-	A
T11254	152.1	-	A	A	H	H	H	A	H	H	H	A	A	-	A	A	-	-	H	H	H	A	H	H	H	H	H	A	A	H	H	A	A	A	A	H	-	-	H	-
T392	152.1	A	A	A	H	H	H	A	H	H	A	A	A	H	A	A	A	-	H	H	H	A	H	H	H	H	H	A	A	H	H	A	A	A	-	A	A	H	H	A
T2411	154.7	A	A	A	H	H	H	A	H	H	A	-	A	A	A	A	A	H	H	H	H	A	H	H	H	H	H	H	A	H	H	A	A	A	A	A	A	H	H	A
T4290	154.7	A	-	A	H	H	H	A	H	H	A	-	-	A	A	A	A	H	H	H	H	A	H	H	H	H	H	H	A	H	H	H	A	A	A	A	A	H	H	H
T4917	162.4	A	A	A	H	H	H	A	H	H	A	A	-	A	A	A	-	H	H	H	H	-	H	H	H	H	H	H	A	A	H	A	H	-	H	-	-	-	-	-
T7345	162.4	A	A	A	H	H	H	A	H	H	A	A	A	A	A	A	A	H	H	H	H	A	H	H	-	H	H	H	A	A	H	A	H	A	A	-	A	A	H	A
T12181	164.9	A	A	A	H	H	H	A	H	H	A	A	A	A	A	-	A	H	H	H	H	H	H	H	H	H	H	H	A	A	H	-	A	-	-	-	A	-	H	-
T9170	164.9	A	A	-	H	H	H	A	H	H	A	A	A	A	A	H	A	H	H	H	H	A	H	H	H	H	H	H	-	-	H	A	A	A	A	-	-	-	H	-
T1597	164.9	A	A	-	H	-	H	-	H	H	A	A	A	-	A	A	A	H	H	H	H	A	H	H	H	-	A	-	A	A	-	A	A	-	A	-	A	A	H	-
T2112	164.9	A	A	A	H	H	H	A	H	H	A	A	A	H	A	A	A	H	H	H	H	A	H	H	H	H	H	H	A	A	H	-	-	A	-	A	A	A	H	A
T8794	164.9	A	A	-	H	H	H	A	H	H	A	A	A	A	A	A	A	H	H	H	H	A	H	H	H	H	H	H	A	-	H	A	A	A	A	A	A	A	H	A
T1313	167.3	A	A	A	H	H	H	A	H	H	A	A	A	A	A	A	A	H	H	H	H	A	H	H	H	H	H	H	A	-	H	A	A	A	-	-	H	-	-	-
T12359	167.3	A	A	A	H	H	H	A	H	H	A	A	H	A	A	A	A	H	H	H	H	A	H	H	H	H	H	H	A	A	H	A	A	A	A	A	H	A	H	A
T5779	172.2	-	A	A	H	H	H	A	H	H	-	A	-	A	A	A	H	-	H	H	H	A	H	-	H	H	H	-	A	A	H	A	A	-	A	A	A	-	-	-
T3954	172.2	A	A	A	H	H	H	A	H	H	A	A	-	A	-	A	A	H	H	H	H	A	H	H	H	H	H	H	A	A	H	A	A	A	A	A	A	A	A	-
T4114	172.2	A	A	A	H	H	H	A	H	H	A	A	A	A	-	-	A	H	H	H	H	A	H	H	H	H	H	H	A	-	H	A	H	A	A	A	A	A	A	-
T7525	176.1	A	A	A	H	-	H	A	H	H	A	A	A	A	A	A	A	H	H	H	-	A	-	H	A	H	-	-	A	A	H	A	A	A	A	A	A	A	A	A
T11671	180	A	A	A	H	H	H	H	H	H	A	A	A	A	A	A	A	H	H	H	H	A	A	H	A	H	H	H	A	A	H	A	A	A	A	A	-	A	-	A
T5596	182.6	A	A	A	H	H	H	H	H	H	A	A	A	A	A	A	A	H	H	H	H	A	A	H	A	A	H	-	A	A	H	A	A	A	A	A	H	A	-	A
T11677	182.6	A	A	A	H	H	H	H	H	H	A	A	A	A	A	A	A	H	H	H	H	A	A	H	A	A	H	-	A	A	H	A	A	A	A	A	A	A	A	A
T3139	183.3	A	A	A	H	H	H	H	H	H	A	A	A	A	-	-	A	-	A	H	-	A	A	H	-	A	H	-	A	A	H	-	A	A	A	-	A	A	A	A
T5639	184.5	A	A	A	H	H	H	H	H	H	A	A	A	A	A	A	A	H	H	H	H	-	A	H	A	A	H	H	H	A	H	-	A	-	-	-	A	-	A	-
T9524	185.2	A	A	A	H	H	H	H	H	H	A	A	A	A	A	A	A	H	H	H	H	A	A	H	A	A	H	H	A	A	H	H	A	A	A	A	A	A	A	A
T5830	185.2	A	A	A	H	H	H	H	H	H	A	A	A	A	A	A	A	H	H	H	H	A	A	H	A	A	H	H	A	A	H	H	A	A	A	A	A	A	H	A
T1824	187.6	-	A	A	H	H	H	H	H	H	A	A	A	A	A	A	A	H	H	A	H	A	A	H	-	-	-	H	A	A	H	H	-	A	-	A	A	-	-	A
T2242	187.6	-	A	-	H	H	H	H	H	H	A	A	A	A	A	A	A	H	H	A	-	A	A	H	A	A	H	H	A	A	H	H	A	A	A	A	H	-	A	A
T12563	192.6	A	A	A	H	H	H	H	H	H	A	A	A	H	A	A	A	H	H	H	H	-	A	H	A	A	H	H	A	A	H	H	A	A	A	-	A	A	A	A
T9825	192.6	A	A	A	H	H	H	-	H	H	A	A	A	H	A	A	A	H	H	H	H	A	A	H	H	A	H	H	A	A	H	H	A	A	A	A	A	A	A	A
T9892	192.6	A	A	A	H	H	A	H	H	H	A	A	A	H	A	A	A	-	H	H	H	A	A	H	-	A	H	H	A	A	H	H	-	A	A	A	A	A	A	-
T1526	197.5	A	A	A	H	H	H	H	-	H	A	A	A	H	A	A	A	A	H	H	A	A	A	H	A	A	H	H	A	A	H	H	A	A	A	A	A	A	A	-
T3841	200.9	-	-	A	H	H	H	H	H	H	H	A	A	H	A	A	-	-	H	H	A	A	A	H	A	A	H	H	-	A	H	H	A	A	-	-	-	A	-	-
#LG_4
T5396	0	A	-	H	H	H	H	H	A	H	-	A	H	H	H	-	A	H	A	A	A	H	H	H	H	A	H	H	H	A	-	-	-	H	-	H	H	A	H	-
T6674	9.8	-	A	H	H	H	H	A	-	A	A	A	H	H	H	A	A	H	-	A	A	H	H	H	H	A	H	-	H	-	H	H	A	H	A	H	H	A	A	H
T1040	12.3	A	A	H	H	H	H	A	A	A	A	A	H	H	H	A	A	H	A	A	A	H	H	H	A	A	H	H	H	A	-	H	A	H	A	H	-	A	A	-
T7356	14.8	-	A	H	H	H	H	A	A	A	A	A	H	H	H	A	-	H	A	A	A	H	H	H	A	A	H	H	H	A	H	H	A	H	A	H	H	A	H	H
T11751	14.8	A	A	H	H	H	H	A	A	A	A	H	H	H	H	A	A	H	A	A	A	H	H	H	A	A	H	H	H	A	-	H	A	H	A	H	H	A	H	H
T4814	20	A	A	H	-	H	H	H	A	A	A	A	H	H	H	A	A	H	-	A	A	H	H	H	H	A	H	H	H	A	H	-	A	-	-	H	H	A	-	A
T9969	20	A	A	H	H	H	H	H	A	A	A	A	H	H	H	A	A	H	A	A	A	H	H	H	A	A	H	H	H	A	H	H	A	H	A	H	H	A	H	A
T3801	22.5	A	A	H	H	H	H	H	A	A	A	A	H	H	H	A	A	H	A	A	A	H	H	H	A	A	H	H	H	A	H	H	A	H	A	H	H	A	A	A
T10968	22.5	A	A	H	H	H	H	H	A	A	A	A	H	-	H	A	-	H	A	A	A	-	-	A	A	A	-	H	H	A	H	H	A	-	A	H	H	A	A	A
T1379	25.1	A	A	H	H	H	H	H	A	A	A	A	H	H	H	A	A	H	A	A	A	H	H	H	A	A	H	H	H	A	H	H	H	H	A	H	H	A	A	A
T4542	25.1	A	A	H	H	H	H	H	A	A	A	A	H	H	H	A	-	-	A	A	A	H	H	H	A	A	H	-	H	H	H	H	H	H	-	H	H	A	A	A
T1244	26.3	A	-	H	-	H	H	H	A	A	A	A	H	H	H	A	A	H	A	A	A	-	H	H	A	A	H	A	-	A	-	H	H	H	A	-	-	A	A	A
T8613	27.7	A	A	H	H	H	H	H	-	A	A	-	H	H	H	A	A	H	-	-	A	H	H	A	A	A	H	H	H	A	H	H	H	H	A	-	A	A	A	A
T4971	27.7	A	A	H	H	H	H	H	A	A	A	A	H	H	H	A	A	H	A	A	A	H	H	H	A	A	H	H	H	A	H	H	H	H	A	H	A	A	A	A
T11094	30.2	A	A	H	H	H	H	H	A	A	H	A	H	H	H	A	A	H	A	A	-	H	H	H	A	-	H	H	H	A	H	H	H	H	A	H	-	-	-	A
T2531	30.2	A	A	H	H	H	H	H	A	A	H	-	H	H	H	A	A	H	-	-	A	H	-	H	A	A	H	H	H	-	H	H	H	H	H	H	A	-	-	A
T8495	37.9	A	A	H	-	H	H	H	A	A	A	A	H	H	H	A	A	H	A	A	-	H	A	-	A	-	A	H	H	A	-	-	H	H	A	-	A	A	A	A
T8116	37.9	A	A	H	H	H	H	H	A	A	-	A	H	H	H	A	A	H	A	A	A	H	H	H	A	A	A	A	H	-	A	H	H	H	A	-	A	A	A	A
T2904	37.9	A	A	H	H	H	H	-	A	A	A	A	H	H	H	A	A	H	A	A	A	-	H	H	A	A	A	H	H	A	A	H	-	H	A	H	A	A	A	A
T9356	37.9	A	A	H	H	H	H	H	-	A	A	A	H	H	H	A	A	H	A	A	A	H	H	H	H	A	A	H	H	A	-	H	H	H	A	-	A	A	-	A
T9866	37.9	A	A	H	H	H	H	H	A	A	A	A	H	-	H	-	A	H	A	A	A	A	H	H	-	-	A	A	H	-	A	H	-	H	A	-	A	A	A	-
T9864	40.5	A	A	H	H	-	H	A	A	A	A	A	H	H	H	A	A	H	A	-	A	H	H	A	-	A	A	H	H	A	A	H	H	A	A	H	A	A	A	-
T2271	40.5	A	A	H	H	H	H	H	A	A	A	A	H	H	H	A	A	H	A	A	A	H	H	H	A	A	A	H	H	A	A	H	H	A	A	H	A	A	A	A
T3755	42.5	A	A	H	H	H	H	H	-	A	A	-	H	H	H	A	A	A	A	A	-	H	-	H	-	A	A	H	H	A	A	H	H	A	A	-	-	-	-	A
T4507	43.3	A	A	H	H	H	H	H	A	A	A	A	H	H	H	A	A	H	A	A	H	H	H	H	A	A	A	H	H	A	A	H	H	A	A	H	-	A	A	A
T12578	43.3	A	A	H	H	H	H	H	A	A	A	A	H	H	H	A	A	A	A	A	H	H	H	A	A	A	A	H	H	A	A	H	-	A	A	H	A	A	A	-
T11189	46	A	A	H	A	H	H	H	A	A	A	A	H	H	H	A	A	H	H	A	H	H	H	H	A	-	A	H	H	A	A	H	H	A	A	H	A	A	-	-
T9694	46	A	A	H	A	H	H	H	A	A	A	A	H	H	H	A	A	H	A	A	H	H	H	H	A	A	A	H	H	A	A	H	H	A	A	H	A	A	A	A
T1482	46	A	A	H	A	H	-	-	A	A	A	A	-	H	H	A	A	H	A	A	H	H	H	-	A	A	A	-	-	A	A	H	H	A	A	A	A	A	A	A
T2861	48.6	A	A	H	A	H	H	H	-	A	A	A	H	H	H	A	A	H	A	A	H	H	H	H	A	A	A	H	H	A	A	H	H	A	A	H	A	A	-	H
T9680	48.6	A	-	H	H	H	H	H	A	A	A	A	H	H	H	A	-	H	A	A	-	H	H	H	-	A	A	H	H	A	A	H	H	A	-	H	-	A	A	H
T12698	51.5	A	A	H	A	H	H	H	A	A	A	A	H	H	H	A	A	H	A	H	H	H	H	H	A	A	A	H	H	A	A	H	H	A	A	H	H	A	A	H
T18	55.7	A	A	H	A	-	H	H	A	A	A	A	A	H	H	A	A	H	A	H	H	H	H	H	A	A	A	H	H	A	A	H	H	A	A	H	A	A	A	H
T626	59.5	A	A	H	A	A	H	H	A	A	A	A	A	H	H	A	A	H	A	H	H	-	H	H	A	A	A	H	H	H	A	H	H	A	A	H	A	A	A	-
T4463	61.6	A	A	H	A	A	H	H	-	A	A	A	-	H	H	A	-	H	A	H	H	H	H	H	A	A	A	H	H	H	A	H	H	A	A	H	H	-	A	H
T11355	64.2	A	A	H	A	A	A	H	A	A	A	A	A	H	H	A	A	H	A	-	-	H	H	H	A	A	-	H	H	H	-	H	-	A	A	H	H	A	-	H
T8340	66.3	A	A	H	A	A	A	H	A	A	A	A	A	H	H	A	A	H	A	H	H	H	H	H	A	A	A	H	H	H	A	H	H	A	A	H	A	A	A	H
T2691	66.3	A	H	-	A	-	A	H	A	A	A	A	A	H	H	A	-	H	A	H	H	H	H	H	A	-	-	H	H	H	A	H	H	A	A	H	A	A	A	H
T3616	71.4	A	A	-	A	A	A	H	A	A	A	A	A	H	H	H	-	A	-	H	H	-	H	H	A	H	A	H	-	H	A	H	H	A	A	H	A	-	A	H
T7309	71.4	-	A	A	A	-	A	H	H	A	A	A	A	H	H	H	A	H	H	H	H	H	H	H	A	-	-	H	H	H	A	H	H	-	A	H	A	-	A	-
T3174	71.4	A	A	A	A	A	A	H	A	A	A	A	A	H	H	-	A	-	A	-	-	-	-	H	A	A	-	-	H	H	A	-	-	A	A	H	A	A	A	A
T5417	71.4	A	A	A	A	A	A	H	-	A	A	H	A	H	H	H	A	H	A	H	H	A	H	H	A	A	A	H	H	H	A	H	H	A	A	-	A	-	A	H
T1309	71.4	A	A	A	A	A	A	H	A	A	A	A	A	H	H	H	A	H	A	H	-	H	-	H	A	A	A	-	H	H	A	H	H	A	A	A	A	A	A	H
T432	71.4	A	A	A	A	A	A	H	A	A	A	A	A	H	H	H	A	H	A	H	H	H	H	H	A	A	A	H	H	H	A	H	H	A	A	H	-	A	A	H
T9102	74	A	A	A	A	A	A	A	A	A	A	A	A	H	H	H	A	H	A	H	H	H	H	H	A	A	A	H	H	H	A	H	H	A	A	H	A	A	A	H
T10142	74	A	A	A	A	A	-	A	A	A	A	A	A	H	H	H	A	H	A	H	H	H	H	H	-	A	A	H	H	H	A	H	H	H	A	H	-	-	-	H
T9147	74	A	A	A	A	A	A	A	A	A	A	A	A	H	H	H	A	H	A	H	-	H	H	H	-	A	-	H	H	A	A	-	H	A	A	H	A	-	-	H
T10131	74	A	A	A	-	-	A	A	A	A	A	A	A	H	H	H	A	H	A	H	H	H	H	H	A	A	A	A	H	H	-	H	H	A	-	-	A	-	A	H
T6984	74	A	A	A	A	A	A	A	A	A	A	A	A	H	H	H	A	H	A	H	H	H	H	H	A	A	A	H	H	H	-	H	H	A	H	H	A	A	-	H
T5311	74	A	A	A	-	A	A	A	H	A	A	A	A	H	H	H	A	H	A	H	H	H	H	H	A	A	A	H	H	H	H	H	H	A	-	-	-	-	-	H
T9108	74	A	A	A	A	A	A	A	A	A	A	A	-	H	H	H	A	H	A	H	H	A	H	H	A	A	A	H	H	H	A	-	-	A	-	-	-	A	-	H
T8554	76.6	A	-	A	A	A	A	A	A	A	-	-	A	H	H	H	A	H	A	H	H	H	A	H	A	A	A	H	H	H	A	H	A	-	A	H	A	A	A	H
T9077	76.6	A	A	A	A	A	A	A	A	A	A	A	A	H	H	H	A	H	A	H	H	H	A	H	A	A	A	H	H	H	A	H	H	A	A	H	-	A	A	H
T10707	79.2	A	A	A	A	A	A	A	A	A	A	A	A	H	H	H	A	H	A	H	H	H	A	H	-	A	A	H	A	H	A	H	H	A	-	H	H	A	-	H
T1780	79.2	A	A	A	-	A	A	A	A	A	A	A	A	H	H	H	A	H	A	-	H	H	A	H	-	A	-	H	-	H	H	-	H	-	-	H	A	-	A	-
T2577	79.2	-	A	A	A	A	A	A	A	A	A	A	A	H	H	H	A	H	A	H	H	H	A	H	A	A	A	H	A	H	A	H	H	A	A	H	A	A	A	H
T129	79.2	A	A	A	A	A	A	A	A	A	A	H	A	H	H	-	A	H	A	H	H	H	A	-	A	A	A	H	A	H	A	H	H	A	A	H	A	A	A	H
T7821	81.6	A	A	A	A	A	A	A	A	A	A	A	A	H	-	H	A	H	A	H	H	H	A	H	A	A	A	-	A	H	A	-	H	A	A	A	A	A	-	H
T9681	86.7	A	A	A	A	A	A	A	A	A	A	A	A	H	H	-	A	H	A	H	-	H	A	-	A	A	A	H	A	H	A	H	H	A	A	-	A	A	A	A
T11724	86.7	A	A	A	A	A	A	A	A	A	A	A	A	H	-	A	A	-	A	H	H	-	-	H	A	A	A	A	-	H	A	H	-	A	A	A	A	-	-	A
T8914	91.8	A	A	A	A	A	A	A	A	A	A	A	A	H	-	A	A	H	A	H	-	H	-	H	A	A	A	H	-	H	A	A	H	A	A	H	A	A	A	H
T1445	96.8	A	A	A	A	A	A	A	A	A	A	H	A	H	H	H	A	H	-	A	-	H	A	H	A	A	A	H	A	H	A	-	-	A	A	H	-	A	A	A
T4337	102.4	A	A	A	A	A	A	A	A	A	A	A	A	H	H	-	A	H	A	A	H	H	H	-	A	A	A	H	-	H	A	-	H	A	A	H	A	A	A	H
T3169	109.7	A	A	A	A	A	A	A	A	A	A	A	A	H	A	A	A	-	A	-	-	A	H	-	A	A	A	H	A	H	A	H	H	A	A	H	A	A	A	-
#LG_5
T2955	0	H	H	A	-	A	H	H	A	-	H	H	H	A	-	H	A	H	H	H	A	-	H	H	H	H	A	H	A	H	H	H	H	-	-	H	H	A	H	H
T4594	4.6	H	H	A	A	A	H	H	A	A	H	H	H	A	A	H	A	H	H	H	A	A	H	H	H	H	A	H	A	A	H	-	H	A	-	-	-	-	-	-
T6020	21.1	H	H	A	A	A	H	A	A	A	H	H	H	A	H	H	H	H	H	H	-	A	H	H	H	H	H	-	-	A	H	-	H	A	A	A	H	-	H	H
T3138	27.2	H	H	-	A	-	H	H	A	-	H	H	H	-	A	H	-	H	H	H	H	A	H	H	H	H	H	A	A	A	H	A	H	A	A	A	H	H	H	H
T8654	32	H	-	A	H	A	H	H	A	A	-	-	H	A	-	H	A	H	H	H	A	A	H	H	H	-	-	-	A	A	H	A	-	A	-	A	H	-	H	H
T4415	32	H	A	A	A	A	H	H	A	A	H	H	-	A	A	H	A	H	H	-	-	A	H	H	H	H	A	A	-	A	H	A	H	A	A	-	-	-	-	-
T2840	32	H	H	-	A	A	H	H	A	A	H	H	H	A	A	H	-	H	H	H	A	A	H	H	H	H	A	A	A	A	H	A	-	A	A	A	H	H	H	H
T7516	32	H	H	A	A	A	H	H	A	A	-	H	H	A	A	H	A	H	H	-	-	A	A	-	-	H	A	A	-	A	H	A	-	A	A	-	H	-	H	H
T512	37.4	-	H	A	A	A	-	-	A	A	-	H	H	A	A	H	A	H	-	H	A	A	H	A	H	H	A	A	A	A	-	A	H	A	A	A	H	A	H	-
T139	37.5	-	H	A	A	A	H	-	A	A	H	A	H	A	A	A	A	H	A	-	A	A	H	H	H	H	A	A	A	A	-	A	-	A	A	A	H	A	H	A
T2937	40.5	H	H	A	A	-	H	H	A	A	H	H	-	-	-	H	H	H	A	H	A	A	H	H	-	H	-	A	A	A	H	-	H	A	-	A	H	A	H	H
T654	45.5	H	H	A	A	A	H	A	A	A	H	H	H	A	A	H	H	H	H	H	A	A	H	H	H	H	A	A	A	A	H	A	H	A	A	A	H	A	H	H
T2898	47.6	H	-	A	A	-	H	A	A	A	H	H	H	A	-	H	H	H	H	H	-	H	H	H	H	H	-	A	A	-	H	-	H	A	A	A	H	A	H	H
T91	52.7	H	H	A	A	A	H	H	A	A	H	H	H	A	A	H	A	H	H	H	A	H	H	H	H	H	A	A	A	A	H	A	H	A	A	A	H	A	H	H
T8158	54.8	H	H	A	A	A	H	H	A	A	H	H	H	A	A	H	A	H	H	H	A	A	H	H	H	H	A	A	A	A	H	A	H	A	A	A	H	A	H	H
T10214	54.8	-	H	A	A	A	-	H	-	A	H	H	H	A	-	H	A	-	H	H	A	-	H	H	H	A	A	-	A	A	H	A	H	A	-	A	H	A	-	H
T11680	54.8	-	-	A	A	A	H	H	A	A	H	A	-	A	-	H	A	H	H	A	A	A	H	H	H	-	-	A	A	A	H	A	-	A	-	A	H	A	H	H
T9726	55.8	H	H	A	A	A	H	A	A	A	H	H	H	A	A	H	A	H	H	H	A	A	H	H	H	H	A	A	-	A	-	-	H	-	A	-	H	A	-	H
T2029	56.4	H	H	A	A	A	-	H	A	A	H	H	H	A	-	H	A	H	H	H	A	A	H	H	H	-	-	-	A	A	A	-	H	A	A	-	H	-	-	-
T12313	56.9	H	H	A	A	A	H	H	A	A	H	-	H	A	A	H	A	H	H	H	A	A	H	H	H	H	A	A	A	A	H	A	H	A	A	H	-	-	-	-
SSRM2.4	56.9	H	H	A	A	A	H	H	A	A	H	H	H	A	A	H	A	H	H	H	A	A	H	H	H	H	A	A	A	A	A	A	H	A	A	A	H	A	H	H
T4055	57.5	H	H	A	A	A	H	H	A	A	H	H	H	A	A	H	A	H	H	H	A	A	H	H	H	H	A	A	A	A	H	A	H	A	A	A	H	A	A	H
T7994	58.9	-	H	A	A	A	H	H	A	A	H	H	H	A	A	-	A	H	A	H	A	A	H	H	-	H	A	A	A	A	H	A	-	A	A	A	H	A	A	-
T241	60.2	H	H	A	A	A	H	H	A	A	H	H	H	A	A	H	A	H	H	H	A	A	H	H	H	H	A	A	A	A	H	A	A	A	A	A	H	A	A	H
T6199	60.2	H	H	A	-	-	H	H	-	A	H	H	H	A	A	H	A	H	H	H	A	A	H	H	H	H	A	A	A	A	H	A	A	-	H	A	H	A	A	H
T9590	60.2	H	H	H	A	A	H	H	A	A	H	H	H	A	A	H	A	H	H	H	-	A	H	H	H	H	A	A	A	H	H	A	-	A	-	-	H	-	A	H
T11636	62.6	H	H	A	A	A	H	H	A	A	H	H	H	A	A	H	A	H	H	H	A	A	H	H	H	H	H	A	A	A	H	A	A	A	A	A	H	A	A	H
T3878	62.6	H	A	A	A	-	H	H	A	A	H	H	H	A	A	H	A	H	H	H	A	A	-	H	A	H	-	A	A	A	H	A	-	A	-	A	-	A	A	-
SSRM2.6	64.8	H	H	A	A	A	H	H	A	A	H	H	H	A	A	H	A	H	H	H	A	A	H	H	H	H	A	A	A	A	A	A	A	A	A	A	H	A	A	H
T8859	67.7	H	H	A	A	A	H	H	A	H	H	H	-	A	A	H	A	H	H	H	A	A	H	H	H	H	-	H	A	A	-	A	A	A	A	A	H	A	A	H
T1793	75.4	H	H	A	A	A	H	H	A	H	H	-	H	A	A	H	H	H	H	H	A	A	A	H	H	H	H	H	A	A	-	A	A	A	A	H	H	A	A	H
T6185	79.4	H	H	A	A	A	H	H	A	H	A	A	-	A	A	H	-	-	H	-	A	A	A	H	-	H	H	A	A	A	H	A	A	A	A	A	H	A	A	-
T2365	79.4	H	H	A	A	A	H	H	A	H	H	A	H	A	A	H	A	H	H	H	A	A	A	H	H	H	H	A	A	A	H	A	A	A	A	-	H	A	-	H
T745	79.4	H	H	A	A	A	H	H	A	H	H	A	H	A	A	H	H	H	H	H	A	A	A	H	H	H	H	A	A	-	H	A	A	A	A	A	H	A	A	H
T11222	84.6	H	H	-	-	-	H	H	H	H	H	A	H	A	A	H	H	H	H	H	H	-	A	H	H	H	H	A	A	H	H	A	-	A	A	-	H	A	A	H
T4298	84.6	H	H	A	-	-	H	H	H	H	H	A	H	A	A	H	H	H	H	H	H	A	A	H	H	H	H	A	A	A	H	A	A	A	A	A	H	-	A	H
T2648	87.2	H	H	A	A	A	H	H	H	H	H	A	H	A	A	H	H	H	H	H	H	A	A	H	H	H	H	A	A	A	H	A	A	A	H	A	H	A	A	H
T6049	89.8	H	H	A	A	A	H	H	H	H	H	A	H	-	A	H	H	H	-	H	H	-	A	H	H	H	H	-	A	A	H	H	A	A	H	A	H	-	A	H
T8396	92.4	H	H	A	-	H	-	H	H	-	H	A	H	A	A	H	H	-	H	H	-	H	-	H	H	H	H	A	-	A	H	H	A	-	H	A	H	-	-	H
T9334	92.4	H	H	A	H	H	-	H	H	H	H	A	H	A	A	H	H	H	H	H	-	A	A	H	H	H	H	A	-	-	H	H	A	A	H	A	H	-	A	H
T202	92.4	H	H	A	A	H	H	H	H	H	H	A	H	A	A	H	H	H	H	H	H	A	A	H	H	H	H	A	A	A	H	H	A	A	H	A	H	A	A	H
T1755	92.4	H	-	A	A	-	H	H	H	H	H	A	H	-	A	H	H	-	H	H	H	A	A	H	H	H	-	A	A	A	H	H	A	A	A	-	H	A	A	H
T10188	95	H	H	H	A	H	H	H	H	H	H	A	H	A	A	H	-	H	H	H	H	A	A	-	H	-	H	A	A	A	-	H	-	A	-	A	H	A	-	H
T4170	100.3	H	H	H	-	H	H	H	H	H	H	H	H	-	A	H	H	H	H	H	H	-	H	H	H	H	H	A	-	H	H	H	-	A	H	A	H	-	-	H
T11115	101.4	H	H	H	-	H	H	H	H	H	H	H	H	A	A	H	H	H	H	A	H	A	A	H	H	H	H	A	A	H	H	H	A	A	-	-	H	-	-	-
T833	103.8	H	H	H	A	H	H	H	H	H	H	A	H	A	A	H	H	H	H	-	H	A	A	H	H	H	H	A	A	H	H	H	A	A	H	A	H	A	A	H
T2615	107	H	H	H	H	H	H	A	H	H	H	-	H	-	-	H	H	H	H	H	H	-	A	H	H	H	H	A	-	H	H	H	A	A	H	-	H	A	H	H
T660	109	H	H	H	A	-	H	A	H	H	H	-	H	H	A	H	H	-	H	A	H	-	-	H	H	H	H	A	A	H	H	H	-	A	H	-	H	H	-	H
T10370	109	H	H	H	A	H	H	A	H	H	H	A	H	A	-	H	H	H	H	A	H	A	A	H	H	H	H	A	A	H	H	H	A	A	H	A	H	A	-	H
T207	111.7	H	H	H	A	H	H	A	H	H	H	A	H	A	A	H	H	H	H	A	H	A	A	H	H	H	H	A	A	H	H	H	H	A	H	A	H	A	A	H
T1315	111.7	H	H	H	A	H	H	A	H	H	H	A	H	A	A	H	H	H	H	A	H	H	A	H	H	H	H	A	A	H	-	H	-	-	H	-	H	-	-	-
T358	114.3	H	H	H	-	H	H	A	H	H	H	A	H	A	A	H	H	H	H	A	H	-	H	H	H	H	H	A	A	H	-	H	H	A	H	-	-	A	-	H
T643	116.9	H	H	H	A	H	H	A	H	H	H	A	H	A	A	H	H	H	H	A	H	A	H	H	H	A	H	A	A	H	H	H	H	A	H	A	H	A	A	H
T3062	119.4	H	H	H	A	H	H	-	H	H	H	A	H	A	A	H	H	A	H	A	H	A	H	H	H	A	H	A	A	H	H	H	H	A	H	A	H	-	A	H
T4365	119.4	H	H	H	A	H	A	A	-	H	-	A	-	A	A	H	H	-	H	A	H	A	H	H	-	A	-	A	A	-	H	H	H	A	H	A	H	A	A	-
T3347	121.7	H	H	H	-	H	H	-	H	H	H	-	H	-	A	H	H	A	H	A	H	A	H	H	H	H	H	-	A	H	H	H	H	A	H	-	-	A	H	H
T9745	128.5	-	H	H	A	H	H	A	H	H	-	A	H	A	A	H	-	-	A	A	H	A	H	H	H	A	H	A	A	H	H	H	-	A	H	A	-	A	-	A
#LG_6
T4533	0	A	H	A	A	H	-	A	A	H	H	H	H	H	A	-	A	-	-	H	A	H	A	A	A	H	A	-	A	H	A	-	A	-	H	-	-	-	H	H
T213	3.7	-	H	A	A	H	H	A	A	H	H	H	H	H	A	H	A	H	A	H	H	H	A	A	A	H	A	A	A	H	H	A	A	H	H	H	H	A	H	H
T12203	5.6	-	H	A	A	H	H	A	A	H	H	H	H	H	-	A	-	H	A	H	A	H	A	-	H	H	A	A	-	H	H	-	-	H	H	H	H	-	H	H
T5113	5.6	A	H	A	A	H	H	A	A	H	H	H	H	H	A	A	A	H	A	H	A	H	-	A	A	H	A	A	A	H	H	A	A	H	H	H	H	-	H	H
T3105	5.6	A	-	A	A	H	-	A	A	-	-	H	H	H	A	A	-	H	A	H	A	A	A	A	A	H	A	A	A	-	H	A	A	-	H	H	H	A	H	-
T3285	5.6	A	H	A	A	-	-	A	A	-	H	H	A	H	A	A	A	H	A	H	A	H	A	A	A	H	A	A	A	H	H	-	A	-	H	H	H	A	H	-
T5233	5.7	A	-	A	A	-	-	A	A	H	H	H	H	H	A	A	A	H	A	H	A	H	A	A	A	-	A	A	A	H	H	-	A	-	-	-	H	-	A	-
T12235	13.5	A	H	A	H	A	H	A	A	H	H	H	H	H	A	A	A	H	A	-	A	H	A	A	A	H	A	A	A	H	H	A	A	H	H	H	H	A	H	A
T7767	16.5	A	H	A	H	A	-	A	A	-	H	-	H	-	A	A	A	H	A	H	A	H	A	A	A	H	A	A	A	-	H	A	A	H	H	A	A	A	-	A
T4352	19.5	A	H	A	H	A	H	A	A	H	H	-	H	H	A	A	A	H	A	H	A	H	A	H	A	H	A	A	A	H	H	A	A	H	H	A	H	A	H	A
T10732	19.8	A	H	A	H	A	H	A	-	H	H	A	H	H	A	A	H	H	-	H	A	H	A	H	-	-	-	A	A	-	H	A	-	-	H	A	H	-	H	-
T6755	22.3	A	H	A	H	A	H	A	-	H	-	H	H	H	A	A	-	H	A	-	A	H	A	H	A	H	A	H	A	-	H	A	A	H	-	-	H	A	-	A
T7509	22.5	A	H	-	H	A	H	A	-	H	-	H	H	H	A	A	A	H	A	H	A	H	A	-	A	H	A	A	A	A	-	A	A	A	-	A	-	-	-	-
T1750	22.5	A	H	A	H	A	H	A	A	H	H	H	H	H	A	A	A	H	A	H	A	H	A	H	A	H	A	A	A	A	H	A	A	H	H	A	H	A	A	A
T13006	22.5	A	H	A	-	A	-	A	A	-	H	H	H	H	A	A	A	A	A	H	A	H	A	H	A	H	A	A	A	A	-	A	-	H	-	A	H	-	-	A
T1441	22.5	A	H	-	H	-	H	A	A	H	H	H	H	H	A	A	A	H	A	H	A	H	A	H	-	H	A	A	-	A	H	A	-	H	H	A	H	A	H	-
T9226	25.1	H	H	A	H	A	H	A	A	H	H	H	H	H	A	A	A	H	A	H	A	H	A	H	A	H	A	A	A	A	H	A	A	H	H	A	H	A	H	A
T2095	27.7	H	H	A	H	A	H	A	A	H	H	H	H	H	A	A	-	H	A	H	A	H	A	H	A	H	A	A	A	A	H	A	A	H	H	A	H	H	H	-
T4569	30.3	H	H	A	H	A	H	A	A	H	H	H	H	H	A	A	A	H	A	H	A	H	A	H	A	H	A	H	A	A	H	A	A	H	H	-	H	H	H	A
T367	32.9	H	H	A	H	A	H	A	H	H	H	H	H	H	A	A	-	H	A	H	A	H	A	H	A	H	A	H	A	A	H	A	A	H	H	A	H	H	H	A
T8955	32.9	H	H	A	H	A	H	A	H	H	H	H	H	H	A	A	A	H	A	H	-	H	A	H	A	H	-	A	A	-	H	A	A	H	H	-	H	H	-	-
T1872	32.9	H	H	A	H	-	H	A	H	-	H	H	H	H	A	A	A	H	A	H	A	H	-	H	-	H	-	-	A	-	H	A	A	A	H	A	-	H	H	A
T5788	34.6	H	H	A	A	A	H	A	H	H	H	-	H	-	A	A	A	H	A	H	A	H	A	H	A	H	A	H	A	A	H	A	-	H	-	A	H	H	H	A
T8033	35.6	H	H	A	H	A	H	A	H	H	H	H	H	H	-	A	A	H	A	H	A	H	A	H	A	H	A	H	A	A	H	A	A	H	A	A	H	H	H	A
T5705	37	H	H	A	H	A	H	A	-	H	H	H	H	H	A	A	A	H	A	H	A	-	A	H	A	H	A	H	A	A	H	A	-	H	A	A	H	A	H	A
T9140	38.3	H	H	A	H	A	H	A	-	H	-	H	A	H	A	A	A	H	A	-	A	H	A	-	A	H	A	-	A	A	H	A	H	-	A	-	-	-	-	A
T9531	38.3	H	H	A	H	-	A	-	H	H	H	H	H	H	A	A	A	H	A	H	A	H	A	H	A	H	A	H	A	A	H	-	H	H	A	-	H	-	-	A
T2333	38.3	H	H	A	H	A	H	A	H	H	H	H	H	H	A	A	A	H	A	H	A	H	A	H	A	H	A	H	A	A	H	A	H	H	-	A	H	H	A	-
T3059	38.3	H	H	A	H	A	H	A	H	H	H	H	H	H	A	A	A	H	A	H	A	H	A	H	A	H	A	H	A	A	H	A	H	H	A	A	H	H	H	A
T7110	38.3	H	H	H	H	A	H	-	H	H	H	H	H	H	A	A	A	H	A	H	A	H	A	H	A	H	A	H	A	A	H	A	H	H	A	A	H	H	H	A
T8994	38.3	H	-	A	H	A	H	A	-	H	H	A	H	H	A	A	A	-	A	H	A	H	A	-	A	-	A	H	A	A	-	A	H	H	-	A	-	H	H	A
T11480	38.3	H	H	A	H	A	H	A	H	H	H	H	H	H	-	A	A	H	A	H	H	H	A	H	A	H	A	H	A	A	H	A	H	H	A	-	H	H	H	A
T6473	40.8	H	H	A	H	A	H	A	H	H	H	H	H	H	A	A	A	H	A	H	A	-	-	H	-	H	-	H	A	A	H	A	H	H	A	A	H	H	H	H
T8964	40.8	H	H	A	H	H	H	A	H	H	H	H	H	H	A	A	-	H	A	H	A	H	A	H	A	H	-	H	A	-	H	-	H	-	A	-	H	H	H	-
T10344	43.4	H	H	A	H	-	H	A	H	H	H	H	H	H	A	-	A	H	A	H	-	H	A	H	A	H	A	H	A	-	H	A	A	H	A	A	H	H	H	H
T8312	43.4	H	A	-	H	A	H	-	-	H	H	H	H	-	A	A	A	-	A	H	A	-	A	H	A	H	A	H	A	A	-	A	A	H	A	A	H	H	-	-
T4810	43.7	H	H	A	H	A	H	A	H	-	H	H	H	H	A	A	A	A	A	H	A	H	A	H	A	H	A	H	A	H	H	-	A	H	A	A	H	-	-	-
T2080	50.6	H	H	A	H	A	H	A	H	A	H	H	H	H	A	A	-	H	A	H	A	H	A	H	A	H	A	H	A	A	H	A	H	H	A	A	-	H	H	-
T10246	53.9	H	H	A	H	A	H	A	H	A	H	H	H	H	A	H	A	H	A	H	A	H	A	H	A	H	A	H	A	A	H	A	H	H	A	A	H	H	H	A
T2892	53.9	H	H	A	H	A	H	A	H	A	H	H	H	H	A	H	A	H	A	H	A	-	A	H	A	H	A	-	A	A	H	-	H	H	A	A	A	H	-	A
T12032	55	H	H	A	H	A	H	A	H	H	H	H	H	H	A	H	A	-	A	H	A	H	-	H	A	H	A	H	-	A	-	A	H	-	A	-	-	-	H	-
T2037	56.6	H	H	A	H	A	H	A	H	A	H	H	H	H	A	H	-	A	-	H	A	H	A	H	-	H	A	H	A	A	H	H	H	H	A	A	H	H	H	-
T3382	56.6	H	H	A	H	A	H	A	H	A	H	H	H	H	A	H	A	A	A	H	A	H	A	H	A	H	A	H	A	A	H	A	H	H	A	A	H	H	H	A
T7793	59.2	H	H	A	H	-	H	A	H	A	H	H	H	H	A	H	A	A	A	H	A	H	-	H	H	H	-	H	-	A	H	A	H	H	A	A	-	H	H	A
T6978	61.8	H	H	A	H	A	H	A	H	A	H	H	H	H	A	H	A	A	A	H	A	H	-	H	H	A	A	H	-	-	H	A	H	H	A	-	H	H	H	A
T12098	67.8	H	H	-	H	A	H	A	H	-	-	H	H	H	A	H	A	H	A	H	A	H	A	H	H	A	H	H	A	A	H	H	H	H	-	-	-	-	-	A
T10583	72.7	H	H	-	H	A	H	A	H	H	H	H	H	H	A	H	A	H	H	H	A	H	A	H	H	A	-	H	A	A	H	-	H	H	-	-	-	H	-	-
T589	72.7	H	H	-	H	A	H	-	H	H	H	H	H	H	A	H	-	-	-	H	H	H	A	H	H	-	-	A	A	A	H	-	H	H	-	-	H	H	H	A
T1829	76.1	A	H	A	H	-	H	-	H	H	H	H	H	H	A	A	A	H	H	H	A	H	A	-	-	-	A	H	A	A	H	A	H	H	A	A	H	H	H	A
T8265	80.7	H	H	A	H	-	H	-	H	H	H	H	H	H	-	-	A	H	H	H	A	H	A	H	-	H	A	H	H	A	H	-	H	H	A	-	H	H	H	A
T3955	80.7	H	H	A	H	A	H	A	H	H	H	H	H	H	A	-	A	H	H	H	A	H	H	H	-	H	A	H	-	A	H	-	H	H	-	-	H	-	-	-
T8141	95.8	H	H	A	H	A	H	A	H	A	H	H	H	H	H	H	A	A	A	H	A	H	A	H	H	A	H	H	-	A	H	A	H	H	-	-	H	H	H	A
T6797	95.8	H	-	A	H	A	H	A	H	-	H	H	H	H	-	H	A	-	H	H	A	H	A	H	H	A	H	H	H	A	H	-	H	H	-	A	H	H	H	A
T10537	100.8	H	H	-	H	A	H	A	H	-	H	H	H	H	A	H	A	A	A	H	-	H	A	H	H	A	H	H	A	A	H	H	H	H	-	A	H	H	H	A
T4641	106.7	H	A	A	H	A	H	A	H	A	H	H	H	H	-	H	A	A	A	A	A	H	A	H	H	A	H	H	A	A	H	A	H	H	A	A	H	H	H	A
T6865	109.2	H	A	A	H	A	H	A	H	A	H	H	H	H	A	H	A	A	A	A	H	H	A	H	H	A	H	H	A	A	H	A	H	H	A	A	H	H	H	A
T9189	111.8	H	-	-	H	H	H	-	H	A	H	H	H	H	-	H	A	-	A	A	H	H	-	H	H	A	H	H	A	A	-	A	H	H	A	-	H	H	-	-
T7492	114.4	H	A	A	-	H	H	A	H	A	H	H	H	H	A	H	A	A	A	A	H	H	A	H	H	A	H	H	H	A	H	A	H	H	A	A	H	H	H	A
T1232	114.4	H	-	A	H	H	H	-	H	A	H	H	H	H	-	H	-	-	A	H	H	H	-	H	H	A	H	H	H	-	H	A	H	H	A	-	H	H	H	A
T10580	122.3	H	A	A	H	H	H	A	H	A	A	H	H	H	-	H	H	-	A	A	H	H	-	H	H	-	H	A	H	-	H	A	H	H	A	-	H	H	A	A
T9392	122.3	H	A	A	H	H	H	A	H	A	A	H	H	H	A	H	A	A	-	-	H	H	A	H	H	A	H	A	H	A	H	A	H	H	A	A	H	H	A	A
T1505	124.8	H	A	A	H	H	H	-	H	A	A	H	H	H	A	H	A	A	A	-	H	H	A	H	H	-	H	A	H	H	H	-	-	H	-	A	H	H	A	-
T525	127.4	H	-	A	H	H	H	A	H	-	A	H	H	H	A	H	A	-	H	A	H	H	A	H	H	-	H	A	H	H	H	A	H	H	A	A	H	H	A	A
T6656	127.4	H	A	A	H	H	H	A	H	A	A	H	H	H	A	H	A	A	H	A	H	H	A	H	H	A	-	A	H	H	H	A	H	H	-	A	-	H	-	H
T2941	130.2	H	A	A	H	H	H	-	H	A	A	H	H	H	A	H	A	A	H	H	A	H	-	H	H	-	-	A	H	H	H	-	H	H	A	-	H	H	A	-
T11679	133	H	A	A	H	H	H	A	H	A	A	H	H	H	A	H	A	A	H	A	A	H	-	H	H	A	H	A	H	H	H	A	H	A	A	A	H	H	A	A
T2833	133	H	-	A	H	H	H	A	H	A	A	H	H	H	A	H	-	A	H	A	A	H	A	H	H	A	H	A	H	H	H	A	H	A	-	A	A	H	A	A
T4518	137.5	H	-	A	H	H	H	A	H	A	A	H	H	H	A	H	A	A	H	A	A	H	-	H	H	A	H	-	H	H	H	A	H	A	A	-	H	H	H	H
T3313	140.4	H	-	A	H	H	H	A	H	A	A	H	H	H	-	H	H	A	H	A	A	H	A	H	H	A	H	A	H	H	H	A	H	A	A	-	H	H	-	-
#LG_7
T7281	0	H	H	H	H	A	A	H	A	H	H	H	A	H	A	A	H	H	-	H	A	-	A	A	H	H	-	H	H	H	A	H	H	H	H	H	-	H	H	H
T4212	3.2	H	H	H	H	A	-	H	A	-	H	H	A	H	-	-	H	H	A	H	A	H	A	A	H	A	-	H	H	H	-	H	H	-	H	H	-	H	H	H
T3570	21.8	H	H	H	H	A	A	-	A	A	H	H	-	-	A	A	-	-	A	H	A	A	A	A	A	A	A	A	A	-	A	A	H	-	H	-	A	H	A	A
T662	21.8	H	H	H	H	A	A	H	A	A	H	H	A	H	A	A	H	H	A	H	-	A	A	A	A	A	A	A	H	H	A	A	H	H	H	H	A	H	A	-
T2206	28.5	H	H	H	H	A	A	H	A	A	H	H	A	H	A	-	H	H	A	H	A	A	A	A	A	A	A	-	H	H	A	H	H	A	H	H	A	H	A	H
T1576	33.7	H	H	H	H	A	A	H	A	A	H	H	A	H	A	A	H	H	A	H	A	A	-	A	H	A	H	A	H	H	-	H	-	A	A	H	A	A	-	H
T12109	33.9	H	H	H	H	A	A	H	A	-	H	H	A	H	H	-	H	H	A	H	-	A	A	A	H	A	-	-	H	H	A	H	H	A	H	H	A	H	H	H
T9707	33.9	H	H	H	H	A	A	H	A	A	H	H	A	H	A	H	H	H	A	H	-	A	A	A	H	A	A	-	H	H	A	H	-	A	H	H	-	-	H	H
T394	33.9	H	H	H	H	A	A	H	A	A	H	H	A	H	A	A	H	H	A	H	A	A	A	A	H	A	A	A	H	H	A	H	H	A	H	H	A	-	H	H
T630	36.5	H	H	H	H	A	A	H	A	A	A	H	A	H	A	A	H	H	A	H	-	A	A	A	H	A	A	A	H	H	A	H	H	A	H	H	A	-	-	H
T3406	36.5	H	H	H	H	A	A	H	A	A	A	H	A	H	A	-	H	H	H	H	-	A	A	A	H	-	A	A	H	H	A	H	H	A	H	H	A	H	H	H
T2340	39.1	H	H	H	H	A	A	A	A	A	A	-	A	H	A	-	H	H	-	-	A	A	A	A	H	-	A	A	H	H	A	H	H	A	A	H	A	H	H	-
T4871	39.1	H	H	H	H	A	A	H	A	A	A	H	A	H	A	A	-	H	A	H	A	A	A	A	H	-	A	A	H	H	A	H	A	A	A	H	A	H	H	-
T12924	39.1	H	H	H	H	A	A	H	A	A	A	H	A	H	A	A	H	H	A	H	A	A	A	A	H	A	A	A	H	H	A	H	H	A	A	H	A	H	H	H
T11314	41.7	A	H	H	H	A	A	-	A	A	A	H	A	H	A	A	H	-	A	H	A	A	A	A	H	A	A	A	-	H	A	H	H	A	A	-	A	H	H	-
T6320	44.3	-	H	H	H	H	A	H	A	A	A	H	A	H	A	A	H	H	-	H	A	A	A	A	H	A	A	-	H	H	A	H	H	A	A	H	A	H	H	H
T9660	44.3	A	H	H	H	H	-	H	A	A	A	H	A	H	A	A	H	H	A	H	A	A	A	H	H	A	A	A	H	H	A	H	H	A	A	H	-	H	H	H
T9216	44.4	A	H	H	H	-	-	H	-	A	-	H	A	H	A	-	H	H	A	H	A	-	A	-	H	A	A	A	H	H	-	H	H	-	H	H	-	H	H	H
T8989	45.9	A	H	H	H	H	A	H	-	A	A	H	A	H	H	A	H	H	A	H	A	A	A	-	H	-	-	A	H	H	-	H	H	A	A	H	-	H	H	H
T8630	47.3	A	H	H	H	H	-	H	H	A	-	H	A	H	-	A	H	H	A	H	-	-	A	-	H	A	-	H	H	H	-	H	H	A	A	H	-	H	H	H
T753	47.3	A	H	H	H	H	-	H	H	A	-	H	H	H	-	-	H	H	A	H	A	-	A	A	H	-	-	-	H	H	-	H	H	A	A	H	-	H	H	H
T9243	52.8	A	A	H	H	-	A	H	A	A	A	H	A	H	A	A	H	H	A	H	A	A	A	-	A	A	A	A	H	H	A	-	-	A	A	-	A	H	H	-
T11415	52.8	A	H	H	H	H	A	H	A	A	A	H	A	H	-	A	H	H	A	H	A	A	A	A	H	A	A	A	H	H	A	-	H	A	A	A	A	H	H	H
T6792	55.3	A	H	H	H	H	A	H	A	A	A	H	A	H	A	A	H	H	A	H	A	A	A	A	H	A	A	A	H	H	A	H	A	A	A	A	A	H	H	H
T592	57.9	A	H	H	H	H	A	H	A	A	A	H	A	H	A	A	H	H	A	H	A	A	A	A	H	A	H	A	H	H	A	H	A	A	A	A	A	H	H	H
T6689	57.9	A	H	H	H	H	A	H	A	-	A	H	A	H	A	A	H	H	A	H	A	A	-	A	H	A	H	-	H	H	A	H	A	A	A	-	H	-	-	H
T7936	60.5	A	H	A	H	H	A	H	A	-	A	H	A	H	A	A	H	H	H	H	-	A	-	A	H	-	H	A	H	H	A	H	A	A	-	A	A	H	H	H
T10519	60.5	A	H	A	H	H	A	H	-	A	A	H	A	H	A	A	H	H	A	H	A	A	A	-	H	A	H	A	H	H	A	H	A	A	A	A	A	H	H	H
T5692	65.7	A	H	A	H	H	A	H	-	A	A	H	A	H	A	A	A	H	A	H	A	-	A	A	H	A	H	A	-	H	-	H	-	A	-	A	-	H	H	-
T12602	70.9	A	H	A	H	H	A	H	A	A	H	H	A	H	A	H	A	H	A	-	A	A	H	A	H	-	H	-	H	H	H	H	A	H	A	A	-	H	H	H
T1010	70.9	A	-	A	H	H	A	H	A	A	A	H	-	-	A	H	A	H	A	-	A	A	A	A	H	A	-	A	H	A	H	-	-	A	A	A	H	H	H	A
T3405	70.9	-	H	-	H	H	A	-	A	-	A	H	H	H	A	H	A	H	A	H	A	A	A	A	H	-	H	-	H	H	H	H	A	-	A	A	H	H	H	H
T9051	70.9	A	H	A	H	H	A	H	A	A	A	H	A	H	A	H	A	H	A	H	A	A	A	A	H	A	H	A	H	H	H	H	A	A	A	A	H	H	H	H
T3358	73.5	A	H	A	H	H	A	H	A	A	A	H	A	H	A	H	A	H	H	H	A	A	A	A	H	A	H	A	H	H	H	H	A	A	A	A	H	H	H	H
T9254	73.5	A	H	A	H	H	A	H	A	A	A	H	A	H	A	H	A	H	H	H	A	A	A	A	H	A	H	A	H	H	H	H	A	A	A	A	H	H	H	H
T4758	73.5	H	H	A	H	H	A	H	A	A	A	H	A	H	A	H	A	H	H	H	A	A	A	-	H	A	H	A	H	H	H	H	A	-	-	A	H	-	H	H
T8833	73.5	-	H	A	H	H	A	H	A	A	A	H	-	H	A	H	H	H	-	H	-	-	A	A	H	-	H	-	H	H	H	H	A	A	A	-	H	H	H	H
T6448	74.7	A	H	A	H	H	A	H	A	A	A	H	A	H	A	H	A	H	H	H	A	H	A	A	H	A	H	A	H	H	H	H	A	A	-	A	H	H	H	H
T11261	75.9	A	H	-	H	H	A	H	A	A	A	H	A	-	-	H	H	H	H	H	A	-	-	A	H	-	H	A	-	H	H	H	A	-	H	A	H	H	H	H
T8215	78.5	A	H	-	H	H	A	H	A	A	A	H	A	H	A	H	A	H	H	H	A	A	A	-	H	A	H	A	H	H	H	H	A	A	H	-	-	H	A	-
T11253	80.7	A	H	A	H	H	A	H	A	A	A	H	A	H	A	H	A	H	H	H	A	A	A	A	H	A	H	A	H	H	H	H	A	A	A	A	H	H	A	H
T4756	80.7	A	H	A	-	H	A	H	A	A	A	H	A	H	A	H	A	H	H	H	A	A	A	A	-	A	H	A	H	-	A	H	A	A	A	A	-	H	-	-
T5768	83.4	A	H	A	H	H	A	H	-	A	A	H	A	H	A	H	A	H	-	H	A	-	A	A	H	A	-	-	H	H	-	H	A	-	A	H	H	-	-	H
T690	86.7	A	H	A	H	H	A	H	H	A	A	H	A	H	A	H	A	H	H	H	H	A	A	A	H	A	H	A	H	H	H	H	A	A	A	-	H	H	H	H
T802	92.8	A	H	A	H	H	A	H	-	A	A	-	A	H	A	H	A	H	H	H	A	A	A	-	H	A	H	A	A	H	H	A	A	A	A	A	H	H	H	H
T1323	92.8	A	H	A	H	H	A	H	H	A	A	H	A	H	-	H	A	H	H	H	-	-	-	H	H	-	H	A	A	H	H	H	-	A	-	-	H	H	H	H
T10094	95.2	A	H	A	H	H	A	H	A	A	A	H	A	H	A	H	A	H	H	H	A	A	A	H	H	A	H	A	A	H	H	H	A	A	A	A	H	H	H	H
T11790	95.2	A	H	A	H	H	A	H	A	A	A	H	A	H	A	H	A	H	H	H	A	A	A	H	H	A	H	A	-	H	H	H	A	A	A	A	H	H	H	H
T10896	95.2	A	-	A	H	H	A	H	A	A	A	H	A	-	A	H	A	H	H	H	A	A	A	H	H	A	H	A	A	H	-	H	A	A	A	A	-	A	-	H
T3271	95.2	A	H	A	A	H	A	-	A	A	A	-	A	H	A	H	A	H	H	H	A	A	A	-	H	A	-	A	-	H	-	H	A	-	A	A	H	-	H	-
T10443	97.6	A	H	A	-	H	A	H	A	A	A	H	A	H	A	H	A	H	H	H	A	A	A	H	H	A	H	-	A	H	H	H	A	-	A	H	-	H	H	-
T8577	97.6	A	H	-	H	H	A	H	A	A	A	H	A	H	A	H	A	H	H	H	A	A	A	H	H	A	H	A	A	H	H	H	A	A	A	H	H	H	H	H
T1094	97.6	A	-	A	-	H	A	H	A	A	A	H	A	-	A	H	A	H	H	H	A	A	A	H	-	A	H	A	A	A	H	H	A	A	-	-	H	H	H	H
T5658	103.2	-	H	A	-	-	A	H	-	A	H	H	A	H	A	H	H	H	H	H	A	A	A	H	H	A	H	A	-	H	H	-	A	A	A	A	-	H	-	H
T7005	109.2	A	H	A	H	H	-	H	A	A	-	H	-	A	-	-	A	H	H	H	H	A	A	H	H	A	H	A	A	H	H	H	-	A	A	A	-	H	H	H
T8856	111.6	A	H	A	H	H	A	H	A	A	H	H	A	A	A	H	A	H	H	H	H	A	A	H	H	A	H	A	A	H	H	H	A	A	A	H	H	H	H	H
T5229	114.2	A	H	A	H	A	A	H	A	-	H	H	A	-	A	H	A	H	H	H	H	-	A	H	H	A	H	A	A	-	H	H	A	A	A	H	H	H	-	-
T12047	114.2	A	H	A	H	A	A	H	A	A	H	H	A	A	A	H	A	H	H	H	H	A	A	H	H	A	H	A	A	H	H	H	A	A	A	H	H	H	H	H
T9931	114.2	A	H	A	H	A	A	H	A	A	-	H	A	A	-	H	A	H	H	-	A	A	A	H	H	A	-	A	A	-	H	H	A	A	A	H	H	H	H	-
T4584	118	H	H	A	H	A	A	H	A	-	H	H	A	A	A	H	A	H	H	H	H	A	-	H	H	A	H	A	A	H	H	-	A	-	-	H	H	H	H	H
T5416	118	H	H	A	H	A	A	H	A	A	H	H	A	A	A	H	A	H	H	H	H	A	A	H	H	A	H	A	A	H	H	A	A	A	A	H	H	H	H	H
T1056	123.2	H	H	A	H	-	A	H	A	-	H	-	H	A	A	H	-	H	H	H	H	-	H	H	H	A	H	A	A	H	H	-	A	-	-	H	H	H	H	H
T6818	139.5	H	H	-	H	H	A	H	-	-	H	H	H	H	H	H	A	H	H	H	A	-	-	H	H	-	H	A	A	H	H	H	-	A	A	-	H	H	H	H
T9290	143.3	-	H	A	H	H	A	H	H	-	-	H	-	H	-	H	A	H	H	H	A	-	A	H	H	A	H	A	H	H	H	H	-	A	A	-	H	H	H	H
T4056	146.6	H	H	A	H	H	A	H	H	-	-	H	H	H	-	H	A	H	H	H	-	-	A	A	H	A	H	A	H	H	H	H	-	A	-	-	-	H	H	H
#LG_8
T11113	0	A	H	H	-	A	-	A	A	A	A	A	A	-	-	A	H	A	-	A	A	A	-	A	-	A	A	A	A	H	A	A	A	A	A	A	A	-	-	A
T8594	3.3	A	H	H	H	A	H	A	H	A	A	A	A	H	H	A	H	A	H	A	A	A	H	A	H	A	A	A	A	H	A	A	A	A	A	A	-	H	A	A
T5030	13.6	A	H	H	H	A	H	-	H	-	A	H	A	H	H	A	H	A	H	-	H	A	H	H	H	-	A	A	A	H	A	A	A	A	A	A	A	H	H	A
T7550	16.9	A	H	H	H	A	H	H	H	A	A	H	A	H	-	A	H	A	-	A	H	A	H	-	-	A	A	A	H	H	A	A	-	A	A	-	A	-	H	-
T11174	24.5	A	H	H	H	A	-	A	H	A	A	A	A	-	-	H	H	A	-	A	-	A	H	A	H	A	A	A	-	H	A	A	A	A	A	-	A	-	H	H
T68	24.5	A	H	H	H	-	H	A	H	A	A	A	A	H	H	-	H	A	H	A	H	A	H	A	H	A	A	A	-	H	A	A	A	A	A	A	A	-	H	A
T6112	24.5	A	H	H	H	A	H	A	H	A	A	-	A	H	H	A	H	A	H	A	H	A	H	A	H	A	-	A	H	H	A	A	-	A	A	A	A	H	H	A
T1879	24.5	A	H	H	H	A	H	A	H	A	A	A	A	H	H	H	H	A	H	A	H	A	H	A	H	A	A	A	H	H	A	A	A	A	A	A	A	-	H	A
T7136	30.8	H	H	H	H	A	H	H	H	A	A	H	H	H	H	H	H	A	H	A	-	A	H	A	H	A	A	A	H	H	-	A	A	-	A	-	-	H	H	A
T3061	34.5	A	H	H	A	A	A	H	H	A	A	-	-	H	H	H	H	A	H	-	H	A	H	A	H	A	H	A	-	H	A	A	-	-	A	A	A	H	-	A
T5556	34.5	A	H	H	H	A	H	H	H	A	A	H	A	H	H	H	H	A	-	A	H	A	H	A	-	A	H	A	H	-	A	A	A	A	A	A	-	H	H	-
T3941	37.4	A	-	H	H	A	H	H	H	A	A	-	A	H	H	H	H	-	H	H	H	A	H	A	-	-	-	-	H	-	A	A	A	A	A	A	A	H	H	A
T9761	41.2	-	H	H	H	A	H	H	H	-	H	H	A	H	H	H	H	-	H	H	H	A	H	A	H	A	H	-	H	H	A	-	-	A	A	-	A	H	H	-
T11828	47.5	-	H	-	H	A	H	H	H	H	H	H	A	H	H	H	H	H	H	H	H	A	H	-	H	A	A	A	H	H	-	A	H	A	-	-	-	H	H	A
T955	50.9	A	H	H	H	-	H	H	H	A	H	H	A	H	H	H	H	-	H	-	H	-	H	H	H	A	A	A	H	H	-	A	-	-	A	-	-	H	H	A
T2168	56.1	A	H	H	H	-	H	H	H	A	A	H	A	H	H	H	H	A	H	-	H	A	H	H	H	A	A	A	H	H	A	-	A	-	A	A	A	H	H	A
T10382	62.2	A	H	H	H	-	H	H	H	A	A	H	A	H	H	H	H	-	H	A	H	A	H	A	H	A	A	A	H	H	A	A	A	A	A	A	A	H	H	H
T6524	62.2	A	H	H	H	H	H	H	H	A	A	H	A	H	H	H	H	A	H	-	H	A	H	A	H	-	A	A	H	H	-	A	A	-	-	A	A	H	H	-
T8199	62.2	-	H	H	H	A	H	H	H	A	A	H	A	H	H	H	H	-	H	-	H	A	H	A	-	A	-	A	H	H	A	A	-	-	A	A	A	H	H	H
T2878	63.3	-	A	H	-	A	H	H	H	A	A	H	A	H	H	H	-	A	H	A	H	A	H	A	H	A	A	A	H	H	A	A	-	A	A	A	A	H	H	-
T1515	64.7	A	H	H	H	A	H	H	H	A	-	H	A	H	H	H	H	H	H	-	H	A	H	A	H	A	A	A	H	H	A	A	-	-	A	-	-	H	H	A
T9760	64.7	-	H	H	H	A	H	H	H	A	A	H	A	H	H	H	-	A	H	A	H	A	H	A	H	-	-	A	H	-	A	A	H	A	A	A	-	H	H	A
T1388	64.7	-	H	H	H	A	H	H	-	A	A	H	A	H	H	H	H	A	H	A	H	A	H	A	H	A	A	A	H	H	A	A	A	A	A	A	A	H	H	A
T9503	64.7	A	H	H	H	A	H	H	H	A	A	H	A	H	H	H	H	A	H	A	H	A	H	A	H	A	A	A	H	H	A	A	A	A	A	A	A	H	H	A
T7060	64.7	A	H	H	H	A	H	H	H	-	-	H	-	H	H	H	H	A	H	A	H	A	H	A	H	A	A	A	H	H	-	-	A	A	A	A	H	H	H	-
T12762	64.7	A	H	H	H	A	H	H	H	A	A	H	A	-	H	H	H	A	H	A	H	A	H	A	H	A	A	A	H	H	A	A	A	A	A	-	-	H	A	A
T470	64.7	A	H	H	H	A	H	H	H	A	A	H	A	H	H	H	H	A	H	A	H	A	H	A	H	A	A	A	H	H	A	A	A	A	H	A	A	H	-	A
T608	67.3	A	H	H	H	A	A	H	H	A	A	H	A	H	H	H	H	A	-	A	H	A	H	-	H	A	A	A	H	H	A	A	-	A	A	A	-	-	-	A
T3078	67.3	A	H	H	H	-	A	H	H	A	A	H	A	H	H	H	H	A	H	A	H	A	H	A	H	A	A	A	H	H	A	A	A	A	A	A	A	H	H	A
T11118	67.3	A	H	H	H	A	A	-	H	A	A	H	A	H	-	H	H	A	H	A	H	A	H	A	A	A	A	A	H	H	A	A	A	A	A	A	A	-	-	-
T1089	68.7	A	H	H	H	A	A	H	H	A	A	-	-	H	H	H	H	A	-	A	-	A	H	A	H	A	A	A	H	H	-	-	A	-	A	H	-	H	H	A
T501	69.9	A	-	H	H	A	A	H	H	A	A	H	A	-	H	H	H	A	H	A	H	A	H	A	H	A	-	A	H	H	-	H	A	A	A	A	-	H	H	A
T1934	72.5	A	H	H	A	A	A	H	H	A	A	H	A	H	H	H	H	A	H	A	H	A	H	A	H	A	A	A	-	H	A	H	A	A	A	A	A	H	H	-
T11143	72.5	A	H	H	A	A	A	H	-	A	A	H	A	H	H	H	H	A	H	-	H	A	H	A	H	A	A	A	H	H	A	H	A	A	A	A	-	-	-	A
T673	75.1	A	H	H	A	A	A	H	H	A	A	H	A	H	H	H	H	A	H	A	H	A	H	A	-	A	A	A	H	H	A	H	A	H	A	A	A	H	-	A
T1188	77.4	-	H	H	A	A	-	H	H	-	A	H	A	H	H	H	H	-	H	A	H	-	H	A	H	A	A	A	H	H	H	H	-	H	A	A	A	H	H	A
T2655	81.8	-	H	H	-	H	-	H	H	-	A	H	A	H	H	H	H	A	H	A	H	-	H	H	H	A	A	A	H	H	H	H	A	H	-	A	A	-	H	-
T1084	85.8	A	H	H	A	H	-	H	H	A	A	H	H	H	H	H	H	A	H	A	H	A	H	A	H	A	-	A	H	H	A	H	-	H	-	A	A	A	H	A
T2350	85.8	A	H	H	A	H	A	H	H	A	A	H	A	H	H	H	H	A	H	A	H	A	H	A	H	A	-	A	H	H	A	H	A	H	-	-	A	-	H	-
T12818	85.8	A	H	-	A	H	A	H	H	A	A	H	A	H	H	H	H	A	H	A	H	A	H	A	H	A	A	A	H	H	A	H	A	H	A	A	A	A	H	A
T10984	88.4	A	H	H	A	H	A	H	H	A	A	H	A	H	H	H	H	A	H	A	H	A	H	-	H	H	A	A	H	H	A	H	A	H	A	A	A	A	H	-
T6362	91	A	H	H	A	H	A	H	H	A	A	H	A	H	H	H	H	A	H	A	H	H	H	-	H	H	A	A	H	H	A	H	A	H	A	-	A	A	H	A
T5780	93.6	A	H	H	A	H	A	H	H	H	A	H	A	H	H	H	H	A	H	A	-	H	H	A	H	H	A	A	H	-	A	H	A	H	A	A	A	A	H	A
T3275	93.6	A	H	H	A	H	A	H	H	H	A	H	A	H	H	H	H	A	H	A	H	H	H	A	H	H	A	A	H	H	A	H	-	H	A	A	-	A	H	A
T7831	93.6	-	H	H	A	H	A	H	H	H	A	H	H	H	H	H	H	-	H	-	H	H	H	-	H	H	-	A	H	H	-	H	A	H	-	A	A	-	H	-
T2603	96.2	A	H	H	-	H	A	H	A	H	A	H	A	H	H	H	-	A	H	A	H	H	H	A	-	H	A	A	H	H	A	H	A	H	-	A	A	A	H	A
T11635	96.2	A	H	H	A	H	A	H	A	H	A	H	A	H	H	H	H	A	H	A	H	H	H	-	H	H	A	A	H	H	A	-	A	H	A	A	-	A	H	A
T2925	104	A	H	H	A	H	A	H	A	H	H	A	A	H	H	H	H	A	H	H	H	H	H	A	H	H	A	A	H	H	A	H	A	H	A	A	-	A	H	A
T10692	106.5	A	H	H	A	H	A	H	A	H	H	A	A	H	H	H	H	H	H	H	H	H	H	-	H	H	A	A	H	H	A	H	A	H	A	A	-	A	H	A
T5013	106.5	A	H	H	A	H	A	H	A	H	H	A	A	H	H	H	H	H	H	H	H	H	H	A	H	-	A	A	H	H	A	-	A	H	A	A	A	A	H	-
T6088	109.1	A	H	H	A	-	A	H	A	H	H	A	A	H	H	H	H	H	H	-	H	H	H	-	H	-	A	A	H	H	A	H	A	H	A	H	-	A	H	A
T12274	111.7	H	H	H	A	-	A	H	A	H	H	A	A	H	H	H	H	H	H	H	H	H	H	A	H	H	A	A	H	H	A	H	A	H	A	H	A	A	H	A
T7143	111.7	H	H	H	A	H	A	H	A	H	H	A	A	H	H	H	H	H	H	H	H	H	H	A	H	H	A	A	H	H	A	H	A	H	A	H	A	A	H	A
T2180	113.1	H	H	H	-	H	A	H	A	H	-	A	A	H	H	-	H	H	-	H	H	H	H	A	H	H	-	A	-	H	H	H	H	H	A	H	A	A	H	-
T10093	114.7	H	H	H	A	H	A	H	A	H	H	A	A	H	H	A	H	H	H	H	H	H	-	-	H	H	A	-	A	-	A	H	A	H	-	H	A	A	H	A
T50	117.5	H	H	H	A	H	A	H	A	-	H	H	A	H	-	H	H	H	H	H	A	H	H	A	A	H	A	A	A	H	A	H	A	H	A	H	A	A	H	A
T8668	117.5	H	H	H	A	H	A	H	A	H	H	A	A	H	H	H	H	-	A	H	H	H	H	A	A	H	A	A	A	-	A	H	A	H	A	H	A	A	H	A
T4698	117.5	H	H	H	A	H	A	H	A	H	H	A	A	H	H	H	H	H	H	H	H	H	H	A	A	H	A	A	A	H	A	H	A	H	A	H	A	A	H	A
T9221	117.5	H	H	H	A	H	A	H	A	H	H	A	A	H	H	H	H	H	H	H	H	H	H	A	A	H	A	A	A	H	A	H	A	H	A	H	A	A	H	A
T4419	120.1	H	H	H	A	H	A	H	A	H	H	A	A	H	-	H	H	H	H	H	H	H	H	A	A	H	A	A	A	H	A	H	A	H	-	H	-	A	H	H
T9753	122.7	H	H	H	A	H	A	H	A	H	H	A	A	A	H	H	H	H	H	H	H	H	H	A	A	H	A	A	-	H	A	H	A	H	A	H	-	A	H	H
T7738	122.7	H	-	H	A	H	A	H	A	H	H	A	A	A	H	H	H	H	H	H	H	H	H	A	A	H	A	A	A	H	A	H	A	H	A	-	A	A	-	H
T9490	122.7	H	H	H	A	H	-	H	A	H	H	A	A	A	H	H	H	H	H	H	H	H	A	A	A	H	A	A	A	H	A	H	-	H	-	H	A	-	-	H
T8496	125.3	H	H	H	A	A	A	H	A	-	-	A	A	A	H	H	-	-	H	H	H	H	-	-	A	H	H	A	A	-	A	H	A	H	A	-	A	A	H	H
T681	125.3	H	H	H	A	H	A	H	A	H	H	A	A	A	H	H	H	H	H	H	H	H	H	A	A	H	H	A	A	H	-	H	A	H	A	H	A	-	H	H
T10479	125.3	H	H	H	A	H	A	H	A	H	H	A	A	A	H	H	H	H	H	H	H	H	-	A	A	H	H	A	A	H	A	H	A	H	A	-	A	A	H	H
T172	125.3	H	H	H	A	H	A	H	A	-	H	A	A	A	H	H	H	H	H	A	H	H	-	A	A	H	H	A	A	H	A	H	A	H	A	H	A	A	H	H
T2310	127.9	H	H	H	A	H	A	H	A	H	H	A	A	A	H	-	H	H	H	-	A	-	H	A	A	H	H	A	A	H	A	H	A	H	A	H	A	A	H	H
T7256	127.9	H	H	H	A	H	A	H	A	H	H	A	A	-	H	H	H	H	H	H	A	H	H	A	A	H	H	A	-	H	A	H	A	H	A	H	A	A	H	H
T1838	127.9	H	H	H	A	H	A	H	A	H	-	A	A	A	H	H	H	H	-	H	-	-	-	A	A	-	H	A	A	H	A	H	A	H	A	A	A	A	A	H
T2889	130.7	H	H	H	-	H	A	H	-	H	H	A	-	A	H	H	H	H	H	H	A	H	H	-	A	H	H	-	A	H	-	H	A	H	-	H	H	-	-	H
T4587	133.7	H	H	H	A	H	A	H	A	H	H	-	-	A	H	H	H	H	H	H	H	H	H	A	-	H	H	-	A	H	-	H	A	H	A	H	H	A	H	H
#LG_9
T8643	0	H	H	H	H	H	A	H	H	-	H	H	A	H	H	H	-	A	H	H	H	H	H	A	H	A	H	H	H	A	H	H	-	-	-	H	H	H	-	-
T9019	3.3	H	H	H	H	H	-	H	H	-	H	H	A	H	H	H	A	-	H	A	H	H	H	A	H	-	H	H	H	-	-	H	H	H	H	-	-	H	H	-
T9588	6.1	H	H	H	H	H	A	H	H	A	H	H	A	H	-	H	A	-	H	A	H	H	H	A	H	A	H	H	H	A	H	H	H	H	H	H	H	H	A	-
T6391	8.7	H	H	H	H	H	A	H	H	-	H	H	A	-	H	H	A	A	H	A	H	H	H	-	H	A	-	H	H	A	H	H	-	H	H	H	A	H	A	A
T288	16.5	H	-	H	H	H	A	H	H	A	A	H	A	H	H	H	A	A	H	A	-	H	H	H	H	A	H	H	H	A	H	H	H	H	H	H	H	H	A	A
T6515	18.9	H	-	H	H	H	A	H	H	A	A	H	A	H	H	H	A	A	H	A	H	H	H	H	H	A	H	H	-	A	H	H	H	H	H	A	H	H	A	A
T5270	29.7	-	H	H	H	H	A	H	H	A	A	H	H	H	H	H	A	H	H	H	A	H	H	H	-	A	H	H	H	A	H	H	H	H	H	-	H	-	-	A
T4033	35	A	H	H	H	H	A	H	H	A	A	H	H	-	H	-	A	H	H	A	-	H	H	H	H	H	-	H	H	A	H	H	H	H	-	A	A	H	A	A
T11857	38.2	A	H	H	-	H	A	H	H	A	A	H	H	H	-	A	A	H	H	A	A	H	H	H	H	H	H	H	H	A	A	-	H	H	H	-	H	H	A	-
T11697	41	A	H	H	H	H	A	H	H	A	A	-	-	H	-	H	A	H	-	A	A	H	H	-	H	H	H	-	H	A	A	H	H	H	H	A	-	H	A	A
T12120	41.3	A	H	H	H	H	A	H	H	-	A	H	H	H	H	H	A	-	H	A	A	H	H	A	H	-	H	H	A	-	A	H	H	H	H	A	H	H	-	A
T6602	44.4	A	-	H	H	H	A	H	H	A	-	H	H	-	H	H	A	H	H	A	A	H	H	A	-	H	H	H	H	A	A	-	-	H	-	H	H	H	A	A
T2617	44.4	A	H	H	H	H	A	H	H	A	A	H	H	H	H	H	A	H	H	A	H	H	H	A	H	H	H	H	H	A	A	H	H	H	A	H	H	H	A	A
T5385	50.8	A	H	H	-	H	A	H	-	A	A	H	H	-	-	H	A	-	H	A	A	H	H	-	-	-	H	-	H	A	A	H	H	H	H	H	H	A	A	A
SSRM4.10b	50.8	A	H	H	H	H	A	H	A	A	A	H	H	H	H	H	A	H	H	A	A	H	H	H	H	H	H	H	H	A	A	H	H	H	H	H	H	A	A	A
T8159	56.1	A	H	H	H	H	-	H	-	A	A	H	H	H	H	H	A	H	H	H	A	H	H	H	H	H	H	H	H	A	A	H	H	H	H	H	H	H	A	-
T1693	57.8	A	H	H	H	-	H	H	H	A	A	H	H	H	H	H	-	H	H	A	A	H	H	H	H	H	H	H	H	-	-	H	H	H	H	H	H	H	A	A
T3651	62.2	-	H	H	H	H	H	H	H	-	A	H	H	H	H	H	-	H	H	-	H	H	H	H	H	H	H	H	H	A	H	H	H	H	H	H	H	H	A	-
T11872	64.8	A	H	H	H	H	A	H	H	A	A	H	H	H	H	H	A	H	H	A	H	H	H	H	H	A	H	H	H	A	H	H	H	H	H	H	-	H	A	A
T5336	67.4	A	H	H	H	-	A	H	-	A	A	H	H	H	H	-	A	H	H	A	H	H	-	H	H	H	H	H	-	A	A	H	-	-	H	H	-	-	A	A
T4003	70	A	H	H	H	H	A	H	H	A	A	H	H	H	H	H	A	H	H	A	A	H	A	H	H	H	H	H	H	A	A	H	H	A	H	H	H	H	A	A
T9457	70	A	H	H	H	H	A	H	-	A	-	H	H	H	H	H	A	H	H	A	A	H	-	H	H	-	H	H	H	A	A	A	H	-	H	H	H	H	A	A
T11829	70	A	H	H	H	H	A	H	H	H	A	H	H	H	H	H	-	H	H	A	A	H	-	H	H	H	H	H	H	A	A	H	H	H	H	H	H	H	A	A
T559	70	A	H	H	H	H	A	H	H	A	A	A	H	H	H	H	A	H	H	A	A	H	H	H	-	H	H	-	H	A	A	H	H	H	H	H	H	H	A	A
T2412	70	A	H	H	H	H	A	H	H	A	A	H	H	H	-	H	A	H	H	A	A	H	H	H	A	H	H	H	H	A	A	H	H	H	H	H	H	H	A	A
T4217	70	A	H	H	H	H	A	H	H	A	A	H	H	H	H	H	A	H	H	A	A	H	H	H	H	H	H	H	H	A	A	H	H	H	H	H	H	H	A	A
T2323	70	A	A	H	H	H	A	H	H	A	A	H	H	H	H	H	A	H	H	A	A	H	H	H	H	H	H	H	H	A	A	H	-	H	H	H	H	H	A	A
T6510	72.6	-	H	H	-	H	A	-	H	A	H	H	H	H	H	H	A	H	H	A	A	H	H	H	H	H	H	H	H	A	H	H	H	H	H	H	H	H	A	A
T11859	72.6	A	H	H	H	H	A	H	H	A	A	H	H	H	H	H	A	H	H	A	-	H	H	H	H	H	H	H	H	A	H	H	H	H	H	H	H	H	A	-
T8225	72.6	A	H	H	H	H	-	H	H	A	A	H	H	H	H	H	A	H	H	A	A	H	H	H	H	A	H	H	H	A	H	H	H	H	H	H	H	H	-	A
T9232	74.2	A	H	H	H	H	A	H	H	A	A	H	H	H	H	H	A	H	H	A	A	H	H	H	H	H	H	H	H	H	-	H	-	H	H	H	H	H	-	-
T10359	78.3	-	H	H	H	H	A	H	H	A	A	H	H	H	H	H	A	H	H	A	A	H	H	H	H	H	H	H	H	A	A	H	H	H	H	H	H	H	H	A
T13058	81.1	H	-	H	H	H	H	H	H	-	A	H	H	H	H	H	-	H	H	A	-	H	H	H	H	H	H	H	H	A	A	H	H	H	H	H	H	H	-	-
T473	84.2	A	H	H	H	-	H	H	H	A	A	H	H	H	H	H	A	H	H	H	A	H	H	H	H	H	H	H	H	A	A	H	H	H	A	H	H	-	H	A
T8776	84.2	-	H	H	H	H	H	H	H	A	A	H	H	H	H	A	A	-	H	-	-	H	H	H	H	H	H	H	H	A	A	H	H	H	H	H	H	H	H	-
T9185	86.7	A	H	H	H	H	H	H	H	-	-	H	H	H	H	-	A	H	H	H	A	H	H	H	H	H	H	H	H	-	A	H	A	H	H	H	H	H	H	-
T1538	101.4	A	A	H	H	H	H	H	-	-	A	A	H	-	A	H	A	H	H	H	A	H	H	H	H	H	H	H	H	A	-	H	A	H	H	H	H	A	H	A
T1962	108.4	A	A	H	H	H	H	H	A	A	-	A	H	A	-	-	-	H	H	H	A	H	H	H	H	H	H	H	H	A	A	H	H	H	H	H	-	-	H	H
T10475	109.7	A	A	H	H	H	H	H	A	A	A	A	H	H	A	A	H	H	H	H	A	H	H	H	H	H	H	H	-	A	A	H	-	-	-	H	-	-	-	-
T5842	113.1	-	A	H	H	H	H	H	A	A	A	-	H	H	H	A	-	H	H	H	H	H	-	H	H	H	H	H	H	-	-	H	-	H	H	H	H	A	H	-
T12194	113.1	A	A	H	H	H	H	H	A	A	A	A	H	H	H	A	A	H	H	H	A	H	H	H	H	H	H	H	H	A	A	H	H	H	-	H	H	A	H	A
T9576	115.4	A	A	H	H	H	H	H	A	A	A	A	H	H	A	A	A	H	H	H	A	H	H	H	H	H	H	H	H	A	A	H	H	-	H	H	H	A	H	A
T8541	116.7	A	-	H	-	H	H	H	A	A	A	A	H	H	A	A	A	H	-	H	A	H	H	H	-	A	H	H	H	A	A	H	H	H	H	H	-	A	H	-
T6484	118.1	A	A	H	H	H	H	H	A	A	-	A	H	H	A	A	A	H	H	H	A	H	H	H	A	H	H	H	H	H	A	H	H	H	H	H	H	-	H	A
T4905	118.1	A	A	H	H	H	H	H	A	A	A	A	H	H	A	-	A	H	H	H	A	H	H	H	A	H	H	H	H	A	A	H	H	H	H	H	H	A	H	-
T9955	120.7	A	A	H	H	H	H	H	A	A	A	A	H	A	A	A	A	H	H	H	A	H	H	H	A	H	H	H	H	A	A	H	H	H	H	H	H	A	H	A
T10058	122.8	A	A	H	H	H	H	H	A	A	A	A	-	A	A	A	A	H	-	H	A	H	H	H	A	H	H	H	H	A	A	H	-	H	A	H	H	A	H	A
T1484	122.8	A	A	H	H	H	H	H	A	A	A	A	H	A	A	A	A	H	H	H	A	A	-	H	A	H	H	H	H	A	A	H	H	H	A	H	H	A	H	A
T2326	124.9	A	A	H	H	H	H	H	A	-	A	A	H	A	A	A	A	H	H	H	A	H	A	H	A	H	-	H	H	A	A	H	H	H	H	-	H	A	H	A
T7269	124.9	A	A	H	H	H	H	-	A	A	A	A	H	A	A	A	A	H	H	H	A	H	H	-	A	-	A	H	H	A	A	H	H	-	-	-	H	A	-	A
T6036	124.9	A	A	H	-	-	H	H	A	A	A	A	H	A	A	A	A	H	H	H	-	H	H	A	A	H	H	H	H	A	A	H	H	H	H	H	-	A	-	-
T7497	127.5	H	A	H	H	H	H	H	A	A	A	A	H	A	A	A	A	H	H	H	A	H	H	H	A	H	H	H	H	A	-	H	H	H	H	H	H	A	H	A
T1625	130.1	H	A	H	A	H	H	H	A	-	A	A	H	A	A	A	A	H	H	H	A	H	H	H	A	H	H	H	H	A	A	H	H	H	H	H	H	A	H	A
T10630	132.6	H	A	H	A	H	H	H	A	A	-	A	H	-	A	-	A	H	H	H	A	-	-	-	A	H	H	H	-	A	A	H	H	H	A	H	-	A	H	A
T1340	135.7	H	A	H	A	H	H	H	A	A	H	H	H	-	A	A	-	H	H	H	A	-	H	H	-	H	H	H	H	A	H	H	H	H	H	H	-	A	H	-
T2921	135.7	H	A	H	A	H	H	H	A	A	H	A	H	A	A	A	A	H	H	H	A	A	H	H	A	H	H	H	H	A	A	H	H	H	H	H	-	A	H	A
T11110	138.3	H	A	H	A	H	H	H	A	A	H	A	H	A	A	A	A	H	H	H	A	A	-	H	-	H	H	H	H	A	A	H	A	H	H	H	H	A	H	-
T1549	138.3	H	A	H	A	H	H	H	A	-	H	A	H	A	A	A	A	H	H	H	A	-	H	H	A	H	H	H	H	A	-	H	A	H	-	A	-	-	-	A
T9848	140.9	H	A	H	A	H	H	H	A	A	H	A	H	A	A	-	-	H	H	H	H	A	H	H	A	H	H	H	H	A	A	H	A	H	H	H	H	A	H	A
T9209	140.9	H	-	H	A	H	H	H	H	A	H	-	H	-	A	A	-	H	H	H	H	A	H	-	A	H	-	H	H	A	A	H	A	H	H	H	-	-	H	-
T333	143.5	H	A	A	A	H	H	H	A	A	H	A	H	-	A	A	-	H	H	H	H	A	H	H	A	H	H	H	H	A	A	H	A	H	H	H	H	A	H	A
T1875	145.9	H	A	A	A	H	H	H	A	A	H	A	H	A	A	H	H	H	H	H	H	-	H	H	-	H	H	H	H	A	A	H	H	H	H	H	H	A	H	-
T1103	146	H	-	-	A	H	H	H	-	A	H	A	H	-	-	A	A	H	H	H	H	A	H	H	-	H	H	H	H	A	-	H	H	H	H	H	-	-	H	-
T10041	150.9	H	A	A	A	H	H	H	A	A	H	A	H	A	A	A	A	H	H	H	H	A	H	H	A	H	H	H	H	A	A	H	A	H	H	H	A	H	H	H
T607	150.9	H	A	A	A	-	H	-	A	A	H	A	H	A	A	A	A	H	-	-	H	A	H	H	A	H	H	-	-	A	A	H	A	H	H	A	A	A	H	-
T6882	150.9	H	A	A	A	H	H	H	A	A	H	A	H	A	A	A	A	H	H	H	H	A	H	H	A	H	H	-	H	A	A	H	A	H	H	H	A	A	H	A
T2124	150.9	H	A	A	A	H	H	H	A	A	H	A	H	-	A	A	A	H	H	H	H	A	A	H	A	H	H	H	H	-	A	-	A	H	H	H	-	A	H	A
T411	153.5	H	A	A	A	H	H	H	A	A	H	A	H	A	-	A	-	H	H	H	H	A	H	H	A	H	A	H	H	A	-	H	A	H	H	H	H	A	H	-
SSRM4.12	153.5	H	A	A	A	H	H	H	A	A	H	A	H	A	A	A	A	H	H	H	H	A	H	H	A	H	A	H	H	A	A	H	A	H	H	H	A	A	H	A
T3426	153.5	H	A	A	A	H	H	H	A	A	H	A	H	A	A	A	A	H	H	H	H	A	H	H	A	H	A	H	H	A	A	H	A	H	H	H	A	A	H	A
T5884	156.1	H	A	A	-	H	H	H	A	A	H	A	H	-	-	-	-	H	H	H	H	A	H	A	A	H	A	H	H	A	-	H	A	H	H	H	-	A	H	-
T1911	158.7	H	A	A	A	H	H	H	A	A	H	A	H	A	A	A	A	H	H	-	H	A	H	A	A	A	A	A	H	A	A	H	-	H	-	H	A	A	H	A
T4392	158.7	H	A	A	-	H	H	H	A	A	H	A	H	A	A	A	A	H	H	H	H	-	H	A	A	A	A	H	H	A	A	H	-	H	H	-	A	A	H	A
T4391	158.7	H	A	A	A	H	H	H	A	A	H	A	H	A	A	A	A	H	H	H	H	A	H	A	A	A	A	H	H	A	A	H	A	H	H	H	A	A	H	A
T4394	158.7	H	A	A	A	H	H	H	A	A	H	A	H	A	A	A	A	H	H	H	H	A	H	A	A	A	A	H	H	A	A	H	A	H	H	H	A	A	H	A
T4400	158.7	H	A	A	A	H	H	H	A	A	H	A	H	A	A	A	A	H	H	H	H	A	H	A	A	A	A	H	H	A	A	H	A	H	H	H	A	A	H	A
T11292	161.3	H	A	A	A	H	H	H	A	A	H	A	H	A	A	A	A	H	H	H	H	A	H	A	A	A	A	H	H	A	H	H	-	H	H	H	A	A	H	A
T4393	161.3	H	A	A	A	H	H	H	A	A	H	A	H	A	A	A	A	H	H	H	H	A	H	A	A	A	A	H	H	A	H	H	A	H	H	H	A	A	H	A
T4402	161.3	H	A	A	A	H	H	H	A	A	H	A	H	A	A	A	A	H	H	H	H	A	H	A	A	A	A	H	H	A	H	H	A	H	H	H	A	A	H	A
MS1	161.3	H	A	A	A	H	H	H	A	A	H	A	H	A	A	A	A	H	H	H	H	A	H	A	A	A	A	H	H	A	H	H	A	H	H	H	A	A	H	A
T4399	161.3	H	A	A	A	H	H	H	A	A	H	A	H	A	A	A	A	H	H	H	H	A	H	A	A	A	A	H	H	A	H	H	A	H	H	H	A	A	H	A
T4401	161.3	H	A	A	A	H	H	H	A	A	H	A	H	A	A	A	A	H	H	H	H	A	H	A	A	A	A	H	H	A	H	H	A	H	H	H	A	A	H	A
T4390	161.3	H	A	A	A	H	H	H	A	A	H	A	H	A	A	A	A	H	H	H	H	A	A	A	A	A	A	H	H	A	H	H	A	H	H	H	A	A	H	A
T4395	161.3	A	A	A	A	H	H	H	A	A	-	A	H	A	A	A	A	H	H	H	H	A	H	A	A	A	A	H	H	A	H	H	A	-	H	-	A	A	H	A
T4398	167.3	H	A	A	A	H	H	H	A	H	H	A	H	A	H	A	A	A	H	H	H	A	H	A	A	A	-	H	H	A	A	H	A	H	H	H	A	A	H	A
T4403	170	H	A	A	A	H	H	H	A	A	A	A	H	A	A	A	A	A	H	H	H	A	H	A	A	A	A	H	H	A	A	H	A	H	H	H	A	A	H	A
T1059	180.5	-	A	A	-	H	H	-	A	A	-	A	H	A	A	A	A	-	H	H	H	A	H	H	A	-	H	H	-	A	A	-	A	A	-	-	A	A	H	A
