# Supplementary material for: Construction of the First SNP-Based Linkage Map Using Genotyping-by-Sequencing and Mapping of the Male-Sterility Gene in Leaf Chicory
Source: Front Plant Sci. 2019 Mar 11;10:276. doi: 10.3389/fpls.2019.00276 (PMC6421318; doi:10.3389/fpls.2019.00276)
Supplement: Supplementary file 4 [file Table_4.XLSX]

## Sheet: Foglio1
Table 4S. Genotypic scores and segregation ratio for 13 SNP markers surrounding the MS1 locus, considering GBS data and AS-PCR data
T4392	0	A	A	A	A	A	A	A	A	A	-	A	A	A	A	A	H	A	A	A	A	-	A	A	A	A	A	A	A	A	A	A	H	A	A	A	A	A	A	A	A	-	A	A	A	A	A	A	A
T4391	0	A	A	A	A	A	A	A	A	A	A	A	A	H	A	A	A	A	A	A	A	-	A	A	A	A	A	A	A	A	A	A	H	A	A	A	A	A	A	A	A	A	A	A	A	A	A	A	A
T4394	0	A	A	A	A	A	A	A	A	A	A	A	A	H	A	A	A	A	A	A	A	-	A	A	A	A	A	A	A	A	A	A	H	A	A	A	A	A	A	A	A	A	A	A	A	A	A	A	A
T4403	1.6	A	A	A	A	A	A	A	A	A	A	A	A	A	A	A	A	A	A	A	A	-	A	A	A	A	A	A	A	A	A	A	H	A	A	A	A	A	A	A	A	A	A	A	A	A	A	A	A
T4401	3.3	-	A	A	A	A	A	A	A	A	A	A	A	A	A	A	A	A	A	A	A	-	A	A	A	A	A	A	A	A	A	A	H	A	A	A	A	A	A	A	A	A	A	A	A	A	A	A	A
T4402	3.3	-	A	A	A	A	A	A	A	A	A	A	A	A	A	A	A	A	A	A	A	-	A	A	A	A	A	A	A	A	A	A	H	A	A	A	A	A	A	A	A	A	A	A	A	A	A	A	A
T11292	3.3	A	A	A	A	A	A	A	A	A	A	A	A	A	A	A	A	A	A	A	A	A	A	A	A	A	A	A	A	A	A	A	H	A	A	A	A	A	A	A	A	A	A	A	A	A	A	A	A
T4393	3.3	A	A	A	A	A	A	A	A	A	A	A	A	A	A	A	A	A	A	A	A	A	A	A	A	A	A	A	A	A	A	A	H	A	A	A	A	A	A	A	A	A	A	A	A	A	A	A	A
MS1	3.3	A	A	A	A	A	A	A	A	A	A	A	A	A	A	A	A	A	A	A	A	A	A	A	A	A	A	A	A	A	A	A	H	A	A	A	A	A	A	A	A	A	A	A	A	A	A	A	A
T4390	5.5	A	A	A	A	A	A	A	A	A	A	A	A	A	A	A	A	A	A	A	A	A	A	A	A	H	A	A	A	A	A	A	H	A	A	A	A	A	A	A	A	A	A	A	A	A	A	A	A
T4395	5.5	A	A	A	A	A	A	A	A	A	A	A	A	A	A	A	A	A	A	A	A	A	A	A	A	H	A	A	A	A	A	A	H	A	A	A	A	A	A	A	A	A	A	A	A	A	A	A	A
T4398	7.1	-	A	-	-	A	A	A	A	A	A	A	A	A	A	A	A	A	A	A	H	-	A	A	A	H	A	A	A	A	A	A	H	A	A	A	A	A	A	A	A	A	A	A	A	A	A	A	A
T4399	8.3	-	A	A	A	A	A	A	A	A	A	A	A	A	A	A	A	A	A	A	A	-	A	A	A	H	A	A	A	A	A	A	H	A	A	A	A	A	A	A	A	A	A	A	A	A	H	A	A
T4400	9.9	-	A	A	A	A	A	A	A	A	A	A	A	A	A	A	A	A	A	A	A	-	A	A	A	H	A	A	A	A	A	A	H	A	A	A	A	A	A	A	A	A	A	A	A	A	A	A	A
[truncated: 59 more columns]
